# Supplementary material for: Whole Exome Sequencing Identifies PHF14 Mutations in Neurocytoma and Predicts Responsivity to the PDGFR Inhibitor Sunitinib
Source: Biomedicines. 2022 Nov 8;10(11):2842. doi: 10.3390/biomedicines10112842 (PMC9687778; doi:10.3390/biomedicines10112842)
Supplement: Supplementary file 1 [file biomedicines-10-02842-s001.zip]

Archive with 2 entries (2 files):
- biomedicines-1920735-Figure S1.pdf
- biomedicines-1920735-Table S1.xlsx
