# Supplementary material for: Whole Exome Sequencing Identifies PHF14 Mutations in Neurocytoma and Predicts Responsivity to the PDGFR Inhibitor Sunitinib
Source: Biomedicines. 2022 Nov 8;10(11):2842. doi: 10.3390/biomedicines10112842 (PMC9687778; doi:10.3390/biomedicines10112842)
Supplement: Supplementary file 1 [file biomedicines-10-02842-s001.zip › biomedicines-1920735-Table S1.xlsx]

## Sheet: SHSY5Y.shRNA.PHF14_vs_SHSY5Y.No
Supplementary Table S1. RNA microarray analysis of genes affected by PHF14 using SHSY-5 nonsense and shRNA PHF14 knockdown cells. The genes with fold change more than 1.5 were listed
Probe	Accession	Symbol	Definition	SHSY5Y.shRNA.PHF14_vs_SHSY5Y.Nonsense
ILMN_1651237	NM_030928.2	CDT1	Homo sapiens chromatin licensing and DNA replication factor 1 (CDT1), mRNA.	0.792239
ILMN_1651341	XR_000598.1	LOC401010	PREDICTED: Homo sapiens hypothetical LOC401010 (LOC401010), misc RNA.	0.848306
ILMN_1651346	NM_021649.3	TICAM2	Homo sapiens toll-like receptor adaptor molecule 2 (TICAM2), mRNA.	-1.10937
ILMN_1651628	NM_019053.3	EXOC6	Homo sapiens exocyst complex component 6 (EXOC6), transcript variant 1, mRNA.	-0.773458
ILMN_1651787	NM_002441.3	MSH5	Homo sapiens mutS homolog 5 (E. coli) (MSH5), transcript variant 3, mRNA.	0.766892
ILMN_1651826	NM_006317.3	BASP1	Homo sapiens brain abundant, membrane attached signal protein 1 (BASP1), mRNA.	2.86072
ILMN_1651916	XM_001128133.1	OCLN	PREDICTED: Homo sapiens occludin (OCLN), mRNA.	0.60473
ILMN_1652147	NM_176792.1	MRPL43	Homo sapiens mitochondrial ribosomal protein L43 (MRPL43), nuclear gene encoding mitochondrial protein, transcript variant 2, mRNA.	0.99959
ILMN_1652687	XM_927712.2	LOC440104	PREDICTED: Homo sapiens similar to RIKEN cDNA 1110012D08 (LOC440104), mRNA.	0.974403
ILMN_1652768	XM_942424.2	LOC440589	PREDICTED: Homo sapiens similar to ribosomal protein S2, transcript variant 3 (LOC440589), mRNA.	1.26038
ILMN_1652787	NM_152309.2	PIK3AP1	Homo sapiens phosphoinositide-3-kinase adaptor protein 1 (PIK3AP1), mRNA.	-0.69477
ILMN_1652790	NM_004071.2	CLK1	Homo sapiens CDC-like kinase 1 (CLK1), mRNA.	1.01271
ILMN_1652826	NM_005824.1	LRRC17	Homo sapiens leucine rich repeat containing 17 (LRRC17), transcript variant 2, mRNA.	-3.1092
ILMN_1652975	NM_003836.4	DLK1	Homo sapiens delta-like 1 homolog (Drosophila) (DLK1), mRNA.	0.936427
ILMN_1653133	NM_001009555.2	SH3D19	Homo sapiens SH3 domain containing 19 (SH3D19), mRNA.	-0.657032
ILMN_1653266	NM_024920.3	DNAJB14	Homo sapiens DnaJ (Hsp40) homolog, subfamily B, member 14 (DNAJB14), transcript variant 2, mRNA.	-0.872927
ILMN_1653292	NM_004567.2	PFKFB4	Homo sapiens 6-phosphofructo-2-kinase/fructose-2,6-biphosphatase 4 (PFKFB4), mRNA.	-0.60389
ILMN_1653458	XM_937918.1	LOC648840	PREDICTED: Homo sapiens hypothetical protein LOC648840 (LOC648840), mRNA.	0.699624
ILMN_1653612	NM_017634.2	KCTD9	Homo sapiens potassium channel tetramerisation domain containing 9 (KCTD9), mRNA.	-0.732136
ILMN_1653708	NM_001018070.1	CORO1B	Homo sapiens coronin, actin binding protein, 1B (CORO1B), transcript variant 2, mRNA.	-0.726042
ILMN_1653745	XM_001126243.1	LOC727958	PREDICTED: Homo sapiens hypothetical protein LOC727958 (LOC727958), mRNA.	0.677819
ILMN_1653761	NM_005378.4	MYCN	Homo sapiens v-myc myelocytomatosis viral related oncogene, neuroblastoma derived (avian) (MYCN), mRNA.	0.701374
ILMN_1653836	NM_012194.1	C11orf41	Homo sapiens chromosome 11 open reading frame 41 (C11orf41), mRNA.	-0.620019
ILMN_1653871	NM_005746.2	NAMPT	Homo sapiens nicotinamide phosphoribosyltransferase (NAMPT), mRNA.	-0.642637
ILMN_1654065	NM_032827.4	ATOH8	Homo sapiens atonal homolog 8 (Drosophila) (ATOH8), mRNA.	1.10559
ILMN_1654441	NM_000274.1	OAT	Homo sapiens ornithine aminotransferase (gyrate atrophy) (OAT), nuclear gene encoding mitochondrial protein, mRNA.	-0.769707
ILMN_1654639	NM_017912.3	HERC6	Homo sapiens hect domain and RLD 6 (HERC6), transcript variant 1, mRNA.	-0.618885
ILMN_1654671	NM_006553.2	SLMO1	Homo sapiens slowmo homolog 1 (Drosophila) (SLMO1), mRNA.	-0.65569
ILMN_1654773	NM_003688.1	CASK	Homo sapiens calcium/calmodulin-dependent serine protein kinase (MAGUK family) (CASK), mRNA.	-0.60018
ILMN_1654890	NM_052925.1	LENG8	Homo sapiens leukocyte receptor cluster (LRC) member 8 (LENG8), mRNA.	0.62237
ILMN_1654998	NM_032560.4	SMEK1	Homo sapiens SMEK homolog 1, suppressor of mek1 (Dictyostelium) (SMEK1), mRNA.	0.64589
ILMN_1655433	NM_000056.2	BCKDHB	Homo sapiens branched chain keto acid dehydrogenase E1, beta polypeptide (maple syrup urine disease) (BCKDHB), nuclear gene encoding mitochondrial protein, transcript variant 2, mRNA.	-0.610242
ILMN_1655563	NM_014772.1	KIAA0427	Homo sapiens KIAA0427 (KIAA0427), mRNA.	0.602552
ILMN_1655690	NM_004065.2	CDR1	Homo sapiens cerebellar degeneration-related protein 1, 34kDa (CDR1), mRNA.	0.710367
ILMN_1655788	NM_001010880.1	ZNF780A	Homo sapiens zinc finger protein 780A (ZNF780A), mRNA.	0.651132
ILMN_1655913	NM_005013.2	NUCB2	Homo sapiens nucleobindin 2 (NUCB2), mRNA.	-0.602337
ILMN_1656297	NM_058181.1	C21orf57	Homo sapiens chromosome 21 open reading frame 57 (C21orf57), transcript variant 1, mRNA.	0.979081
ILMN_1656300	NM_001495.4	GFRA2	Homo sapiens GDNF family receptor alpha 2 (GFRA2), transcript variant 1, mRNA.	-0.620263
ILMN_1656335	NM_006912.4	RIT1	Homo sapiens Ras-like without CAAX 1 (RIT1), mRNA.	-0.596342
ILMN_1656486	NM_018981.1	DNAJC10	Homo sapiens DnaJ (Hsp40) homolog, subfamily C, member 10 (DNAJC10), mRNA.	-0.639344
ILMN_1656589	XM_942027.1	LOC652537	PREDICTED: Homo sapiens similar to vascular endothelial zinc finger 1 (LOC652537), mRNA.	0.681982
ILMN_1656904	NM_003038.2	SLC1A4	Homo sapiens solute carrier family 1 (glutamate/neutral amino acid transporter), member 4 (SLC1A4), mRNA.	-0.701553
ILMN_1657278	NM_182779.3	DVL1	Homo sapiens dishevelled, dsh homolog 1 (Drosophila) (DVL1), transcript variant 3, mRNA.	0.651336
ILMN_1657529	NM_000767.4	CYP2B6	Homo sapiens cytochrome P450, family 2, subfamily B, polypeptide 6 (CYP2B6), mRNA.	0.798842
ILMN_1657571	NM_004317.2	ASNA1	Homo sapiens arsA arsenite transporter, ATP-binding, homolog 1 (bacterial) (ASNA1), mRNA.	-0.614109
ILMN_1657591	NM_006922.3	SCN3A	Homo sapiens sodium channel, voltage-gated, type III, alpha subunit (SCN3A), transcript variant 1, mRNA.	-0.768555
ILMN_1657722	NM_001006.3	RPS3A	Homo sapiens ribosomal protein S3A (RPS3A), mRNA.	-0.608649
ILMN_1657749	NM_001001665.2	CYP27C1	Homo sapiens cytochrome P450, family 27, subfamily C, polypeptide 1 (CYP27C1), mRNA.	0.94772
ILMN_1657884	NM_002512.2	NME2	Homo sapiens non-metastatic cells 2, protein (NM23B) expressed in (NME2), transcript variant 1, mRNA.	0.653052
ILMN_1657962	XM_001128870.1	LOC728946	PREDICTED: Homo sapiens similar to keratin associated protein 1-1 (LOC728946), mRNA.	0.586005
ILMN_1658060	NR_002160.1	LOC401629	Homo sapiens hypothetical LOC401629 (LOC401629), non-coding RNA.	0.926084
ILMN_1658094	NM_014951.2	ZNF365	Homo sapiens zinc finger protein 365 (ZNF365), transcript variant A, mRNA.	-0.654912
ILMN_1658472	NM_001077628.1	APH1A	Homo sapiens anterior pharynx defective 1 homolog A (C. elegans) (APH1A), transcript variant 1, mRNA.	0.740702
ILMN_1658502	NM_033633.1	SCAND2	Homo sapiens SCAN domain containing 2 (SCAND2), transcript variant 2, mRNA.	0.651164
ILMN_1659047	NM_003516.2	HIST2H2AA3	Homo sapiens histone cluster 2, H2aa3 (HIST2H2AA3), mRNA.	0.735517
ILMN_1659224	XM_938097.2	DKFZP686C2281	PREDICTED: Homo sapiens similar to Formin-1 isoforms I/II/III (Limb deformity protein) (DKFZP686C2281), mRNA.	1.26402
ILMN_1659285	NM_203433.1	PSMG1	Homo sapiens proteasome (prosome, macropain) assembly chaperone 1 (PSMG1), transcript variant 2, mRNA.	-0.614282
ILMN_1659359	NM_152753.2	SCUBE3	Homo sapiens signal peptide, CUB domain, EGF-like 3 (SCUBE3), mRNA.	0.964549
ILMN_1659524	NM_014165.1	C6orf66	Homo sapiens chromosome 6 open reading frame 66 (C6orf66), mRNA.	-0.693372
ILMN_1659692	XM_933834.2	LOC23117	PREDICTED: Homo sapiens KIAA0220-like protein, transcript variant 16 (LOC23117), mRNA.	0.648883
ILMN_1659703	NM_199423.1	WWP2	Homo sapiens WW domain containing E3 ubiquitin protein ligase 2 (WWP2), transcript variant 3, mRNA.	-0.598376
ILMN_1660305	NM_177966.4	PDE12	Homo sapiens phosphodiesterase 12 (PDE12), mRNA.	-0.638879
ILMN_1660345	NM_016645.2	NGRN	Homo sapiens neugrin, neurite outgrowth associated (NGRN), transcript variant 1, mRNA.	0.734135
ILMN_1660439	XM_940278.1	LOC651149	PREDICTED: Homo sapiens similar to 60S ribosomal protein L3 (L4) (LOC651149), mRNA.	0.621064
ILMN_1660462	NM_153259.2	MCOLN2	Homo sapiens mucolipin 2 (MCOLN2), mRNA.	0.72814
ILMN_1660600	NR_003664.1	LOC389517	Homo sapiens Williams Beuren syndrome chromosome region 19 pseudogene (LOC389517) on chromosome 7.	0.743667
ILMN_1660691	NM_006868.2	RAB31	Homo sapiens RAB31, member RAS oncogene family (RAB31), mRNA.	-1.09538
ILMN_1660732	NM_181676.1	PPP2R2B	Homo sapiens protein phosphatase 2 (formerly 2A), regulatory subunit B, beta isoform (PPP2R2B), transcript variant 4, mRNA.	-0.989805
ILMN_1660787	NM_003850.1	SUCLA2	Homo sapiens succinate-CoA ligase, ADP-forming, beta subunit (SUCLA2), mRNA.	-0.838945
ILMN_1660832	XM_208281.7	LOC285053	PREDICTED: Homo sapiens similar to ribosomal protein L18a, transcript variant 1 (LOC285053), mRNA.	0.877962
ILMN_1661039	NM_145212.2	MRPL30	Homo sapiens mitochondrial ribosomal protein L30 (MRPL30), nuclear gene encoding mitochondrial protein, transcript variant 1, mRNA.	-0.626465
ILMN_1661158	XM_934038.2	LOC284701	PREDICTED: Homo sapiens hypothetical protein LOC284701, transcript variant 2 (LOC284701), mRNA.	0.717739
ILMN_1661342	NM_145799.2	2016-09-06	Homo sapiens septin 6 (SEPT6), transcript variant I, mRNA.	0.968922
ILMN_1661488	XM_001131725.1	LOC729905	PREDICTED: Homo sapiens hypothetical protein LOC729905 (LOC729905), mRNA.	0.588562
ILMN_1661507	XM_939177.1	KIAA1641	PREDICTED: Homo sapiens KIAA1641, transcript variant 3 (KIAA1641), mRNA.	0.801046
ILMN_1661596	NM_014053.1	FLVCR1	Homo sapiens feline leukemia virus subgroup C cellular receptor 1 (FLVCR1), mRNA.	0.700124
ILMN_1661599	NM_019058.2	DDIT4	Homo sapiens DNA-damage-inducible transcript 4 (DDIT4), mRNA.	-1.45002
ILMN_1661733	NM_016731.2	FOLR1	Homo sapiens folate receptor 1 (adult) (FOLR1), transcript variant 8, mRNA.	0.748506
ILMN_1661903	NM_001340.2	CYLC2	Homo sapiens cylicin, basic protein of sperm head cytoskeleton 2 (CYLC2), mRNA.	0.786202
ILMN_1661917	XM_929431.1	LOC644039	PREDICTED: Homo sapiens similar to 60S ribosomal protein L10 (QM protein) (Tumor suppressor QM) (Laminin receptor homolog) (LOC644039), mRNA.	0.655203
ILMN_1661994	NM_206594.1	ESRRG	Homo sapiens estrogen-related receptor gamma (ESRRG), transcript variant 2, mRNA.	-0.892387
ILMN_1662023	NM_003709.2	KLF7	Homo sapiens Kruppel-like factor 7 (ubiquitous) (KLF7), mRNA.	0.629731
ILMN_1662086	NM_000409.2	GUCA1A	Homo sapiens guanylate cyclase activator 1A (retina) (GUCA1A), mRNA.	-1.04047
ILMN_1662097	NM_145305.1	SLC25A43	Homo sapiens solute carrier family 25, member 43 (SLC25A43), mRNA.	0.685054
ILMN_1662103	XM_937836.1	LOC648751	PREDICTED: Homo sapiens similar to serine palmitoyltransferase subunit 1 isoform b (LOC648751), mRNA.	0.623539
ILMN_1662192	NM_021045.1	ZNF248	Homo sapiens zinc finger protein 248 (ZNF248), mRNA.	0.826645
ILMN_1662358	NM_002462.2	MX1	Homo sapiens myxovirus (influenza virus) resistance 1, interferon-inducible protein p78 (mouse) (MX1), mRNA.	0.648293
ILMN_1662391	NR_003664.1	LOC389517	Homo sapiens Williams Beuren syndrome chromosome region 19 pseudogene (LOC389517) on chromosome 7.	0.717423
ILMN_1662490	NM_198907.1	ASPHD1	Homo sapiens aspartate beta-hydroxylase domain containing 1 (ASPHD1), mRNA.	0.657457
ILMN_1662598	NM_139275.1	AKAP1	Homo sapiens A kinase (PRKA) anchor protein 1 (AKAP1), nuclear gene encoding mitochondrial protein, transcript variant 2, mRNA.	0.791697
ILMN_1662617	NM_017917.2	PPP2R3C	Homo sapiens protein phosphatase 2 (formerly 2A), regulatory subunit B'', gamma (PPP2R3C), mRNA.	-0.699157
ILMN_1662772	XM_932384.1	LOC653238	PREDICTED: Homo sapiens similar to TFIIH basal transcription factor complex p44 subunit (Basic transcription factor 2 44 kDa subunit) (BTF2-p44) (General transcription factor IIH polypeptide 2), transcript variant 7 (LOC653238), mRNA.	1.00332
ILMN_1662839	NM_001001974.1	PLEKHA1	Homo sapiens pleckstrin homology domain containing, family A (phosphoinositide binding specific) member 1 (PLEKHA1), transcript variant 2, mRNA.	-0.607568
ILMN_1662879	NR_002837.1	UBE2MP1	Homo sapiens ubiquitin-conjugating enzyme E2M pseudogene 1 (UBE2MP1), non-coding RNA.	0.594418
ILMN_1663033	NM_138385.2	TMEM129	Homo sapiens transmembrane protein 129 (TMEM129), mRNA.	0.600104
ILMN_1663054	XM_935633.2	LOC653199	PREDICTED: Homo sapiens hypothetical LOC653199 (LOC653199), mRNA.	0.791385
ILMN_1663313	NM_001008219.1	AMY1C	Homo sapiens amylase, alpha 1C (salivary) (AMY1C), mRNA.	0.622501
ILMN_1663321	XM_496584.2	LOC644781	PREDICTED: Homo sapiens similar to hypothetical gene supported by AK127288; AY343901 (LOC644781), mRNA.	0.623857
ILMN_1663356	NM_014954.2	RPH3A	Homo sapiens rabphilin 3A homolog (mouse) (RPH3A), mRNA.	0.622502
ILMN_1663538	NM_206808.1	CLYBL	Homo sapiens citrate lyase beta like (CLYBL), mRNA.	-0.668586
ILMN_1663603	XM_928310.1	LOC653262	PREDICTED: Homo sapiens similar to hypothetical protein FLJ11305 (LOC653262), mRNA.	0.649615
ILMN_1664026	NM_175064.2	SPDYE1	Homo sapiens speedy homolog E1 (Xenopus laevis) (SPDYE1), mRNA. XM_943692	0.886507
ILMN_1664103	XR_017029.1	LOC441081	PREDICTED: Homo sapiens similar to nuclear pore membrane protein 121 (LOC441081), mRNA.	0.642113
ILMN_1664357	XM_945280.1	LOC652202	PREDICTED: Homo sapiens hypothetical protein LOC652202 (LOC652202), mRNA.	1.00765
ILMN_1664466	NM_018847.2	KLHL9	Homo sapiens kelch-like 9 (Drosophila) (KLHL9), mRNA.	-0.935592
ILMN_1664577	NM_000108.3	DLD	Homo sapiens dihydrolipoamide dehydrogenase (DLD), mRNA.	-0.612643
ILMN_1664601	XM_944513.1	LOC648763	PREDICTED: Homo sapiens similar to ribonucleic acid binding protein S1 (predicted), transcript variant 2 (LOC648763), mRNA.	0.785119
ILMN_1664718	NM_000786.2	CYP51A1	Homo sapiens cytochrome P450, family 51, subfamily A, polypeptide 1 (CYP51A1), mRNA.	-0.654596
ILMN_1665300	NM_030934.3	C1orf25	Homo sapiens chromosome 1 open reading frame 25 (C1orf25), mRNA.	-0.663635
ILMN_1665304	NM_001085471.1	FOXN3	Homo sapiens forkhead box N3 (FOXN3), transcript variant 1, mRNA.	0.655792
ILMN_1665492	NM_052918.3	SORCS1	Homo sapiens sortilin-related VPS10 domain containing receptor 1 (SORCS1), transcript variant 1, mRNA.	0.611499
ILMN_1665550	NM_032423.2	ZNF528	Homo sapiens zinc finger protein 528 (ZNF528), mRNA.	0.804469
ILMN_1665775	NM_017898.3	MOSC2	Homo sapiens MOCO sulphurase C-terminal domain containing 2 (MOSC2), mRNA.	-0.717405
ILMN_1666122	NM_020733.1	HEG1	Homo sapiens HEG homolog 1 (zebrafish) (HEG1), mRNA.	-1.14965
ILMN_1666453	NM_006281.2	STK3	Homo sapiens serine/threonine kinase 3 (STE20 homolog, yeast) (STK3), mRNA.	-1.05297
ILMN_1666482	NM_003110.4	SP2	Homo sapiens Sp2 transcription factor (SP2), mRNA.	0.595217
ILMN_1666599	NR_002561.1	SNORD30	Homo sapiens small nucleolar RNA, C/D box 30 (SNORD30), small nucleolar RNA.	-0.751523
ILMN_1666832	NM_015085.3	GARNL4	Homo sapiens GTPase activating Rap/RanGAP domain-like 4 (GARNL4), mRNA.	0.61568
ILMN_1666976	NM_001031696.1	PLD3	Homo sapiens phospholipase D family, member 3 (PLD3), transcript variant 1, mRNA.	-0.631171
ILMN_1667169	XM_930054.1	LOC440349	PREDICTED: Homo sapiens similar to nuclear pore complex interacting protein, transcript variant 2 (LOC440349), mRNA.	0.728065
ILMN_1667257	NM_003000.2	SDHB	Homo sapiens succinate dehydrogenase complex, subunit B, iron sulfur (Ip) (SDHB), nuclear gene encoding mitochondrial protein, mRNA.	0.72984
ILMN_1667315	NM_018991.2	STAG3L1	Homo sapiens stromal antigen 3-like 1 (STAG3L1), transcript variant 1, mRNA.	0.888445
ILMN_1667460	NM_018837.2	SULF2	Homo sapiens sulfatase 2 (SULF2), transcript variant 1, mRNA.	-1.39831
ILMN_1667551	NR_003504.1	GUSBL1	Homo sapiens glucuronidase, beta-like 1 (GUSBL1), non-coding RNA.	0.788197
ILMN_1667564	NM_001031806.1	ALDH3A2	Homo sapiens aldehyde dehydrogenase 3 family, member A2 (ALDH3A2), transcript variant 1, mRNA.	-0.62351
ILMN_1667578	NM_024025.1	DUSP26	Homo sapiens dual specificity phosphatase 26 (putative) (DUSP26), mRNA.	0.764356
ILMN_1667711	NM_007069.2	HRASLS3	Homo sapiens HRAS-like suppressor 3 (HRASLS3), mRNA.	-0.826173
ILMN_1668027	XM_001125898.1	LOC727762	PREDICTED: Homo sapiens similar to NADH dehydrogenase (ubiquinone) 1 beta subcomplex, 4, 15kDa, transcript variant 1 (LOC727762), mRNA.	0.764251
ILMN_1668125	NM_015460.2	MYRIP	Homo sapiens myosin VIIA and Rab interacting protein (MYRIP), mRNA.	-1.13076
ILMN_1668228	XM_069734.5	LOC136143	PREDICTED: Homo sapiens similar to ribosomal protein L18 (LOC136143), mRNA.	1.1695
ILMN_1668374	NM_002213.3	ITGB5	Homo sapiens integrin, beta 5 (ITGB5), mRNA. XM_944688 XM_944693	-1.11817
ILMN_1668657	NM_153689.4	FLJ38973	Homo sapiens hypothetical protein FLJ38973 (FLJ38973), mRNA.	-0.602138
ILMN_1668932	NM_001029866.1	LOC155100	Homo sapiens similar to T-complex protein 1 (LOC155100), mRNA.	0.832035
ILMN_1669032	NM_000943.4	PPIC	Homo sapiens peptidylprolyl isomerase C (cyclophilin C) (PPIC), mRNA.	-1.26711
ILMN_1669252	NM_003591.2	CUL2	Homo sapiens cullin 2 (CUL2), mRNA.	-0.631833
ILMN_1669410	NM_001275.3	CHGA	Homo sapiens chromogranin A (parathyroid secretory protein 1) (CHGA), mRNA.	-0.652663
ILMN_1669905	NM_152624.4	DCP2	Homo sapiens DCP2 decapping enzyme homolog (S. cerevisiae) (DCP2), mRNA.	-0.624781
ILMN_1670093	NM_001024599.2	HIST2H2BF	Homo sapiens histone cluster 2, H2bf (HIST2H2BF), mRNA.	0.604329
ILMN_1670189	NM_015262.1	FAM21C	Homo sapiens family with sequence similarity 21, member C (FAM21C), mRNA.	0.66107
ILMN_1670215	NM_207509.1	FLJ46836	Homo sapiens FLJ46836 protein (FLJ46836), mRNA.	0.759566
ILMN_1670535	NM_201539.1	NDRG2	Homo sapiens NDRG family member 2 (NDRG2), transcript variant 6, mRNA.	0.763791
ILMN_1670693	NM_005357.2	LIPE	Homo sapiens lipase, hormone-sensitive (LIPE), mRNA.	0.804451
ILMN_1670870	NM_001627.2	ALCAM	Homo sapiens activated leukocyte cell adhesion molecule (ALCAM), mRNA.	-0.865806
ILMN_1671142	NM_003485.3	GPR68	Homo sapiens G protein-coupled receptor 68 (GPR68), mRNA.	0.675397
ILMN_1671320	XM_936308.1	LOC642156	PREDICTED: Homo sapiens hypothetical protein LOC642156 (LOC642156), mRNA.	0.615632
ILMN_1671565	NM_003730.3	RNASET2	Homo sapiens ribonuclease T2 (RNASET2), mRNA.	-0.754777
ILMN_1671800	XM_931911.2	LOC643911	PREDICTED: Homo sapiens hypothetical LOC643911 (LOC643911), mRNA.	-0.618456
ILMN_1672165	XM_928442.1	LOC643453	PREDICTED: Homo sapiens hypothetical protein LOC643453 (LOC643453), mRNA.	0.634989
ILMN_1672389	NM_001889.2	CRYZ	Homo sapiens crystallin, zeta (quinone reductase) (CRYZ), mRNA.	-0.967072
ILMN_1672591	NM_002977.2	SCN9A	Homo sapiens sodium channel, voltage-gated, type IX, alpha subunit (SCN9A), mRNA.	-0.98096
ILMN_1672728	NM_018992.2	KCTD5	Homo sapiens potassium channel tetramerisation domain containing 5 (KCTD5), mRNA.	-0.60667
ILMN_1672753	NM_015262.1	FAM21C	Homo sapiens family with sequence similarity 21, member C (FAM21C), mRNA.	0.683755
ILMN_1672947	NM_001042445.1	CAST	Homo sapiens calpastatin (CAST), transcript variant 11, mRNA.	-1.01168
ILMN_1672957	NR_003111.1	RPL32P3	Homo sapiens ribosomal protein L32 pseudogene 3 (RPL32P3), non-coding RNA.	0.587146
ILMN_1673232	NM_198207.2	LASS1	Homo sapiens LAG1 homolog, ceramide synthase 1 (LASS1), transcript variant 2, mRNA.	0.789553
ILMN_1673380	NM_018841.4	GNG12	Homo sapiens guanine nucleotide binding protein (G protein), gamma 12 (GNG12), mRNA.	-0.69169
ILMN_1673543	NM_018290.2	PGM2	Homo sapiens phosphoglucomutase 2 (PGM2), mRNA.	-0.625059
ILMN_1673601	XM_945972.1	LRRC37B	PREDICTED: Homo sapiens leucine rich repeat containing 37B, transcript variant 3 (LRRC37B), mRNA.	0.735673
ILMN_1673638	NM_001006.3	RPS3A	Homo sapiens ribosomal protein S3A (RPS3A), mRNA.	-0.773613
ILMN_1673642	NM_001033659.2	FLJ35848	Homo sapiens hypothetical protein FLJ35848 (FLJ35848), mRNA.	0.604111
ILMN_1673708	NM_178425.2	HDAC9	Homo sapiens histone deacetylase 9 (HDAC9), transcript variant 5, mRNA.	0.602844
ILMN_1673753	XM_936103.1	LOC642033	PREDICTED: Homo sapiens similar to ATP-binding cassette, sub-family F, member 1 isoform b (LOC642033), mRNA.	0.634566
ILMN_1674038	NM_001909.3	CTSD	Homo sapiens cathepsin D (CTSD), mRNA.	0.586633
ILMN_1674337	NM_004470.2	FKBP2	Homo sapiens FK506 binding protein 2, 13kDa (FKBP2), transcript variant 1, mRNA.	0.755035
ILMN_1674580	NM_001017397.1	TRIM36	Homo sapiens tripartite motif-containing 36 (TRIM36), transcript variant 2, mRNA.	0.672041
ILMN_1674706	NM_006636.3	MTHFD2	Homo sapiens methylenetetrahydrofolate dehydrogenase (NADP+ dependent) 2, methenyltetrahydrofolate cyclohydrolase (MTHFD2), nuclear gene encoding mitochondrial protein, transcript variant 1, mRNA.	-0.974232
ILMN_1674825	NM_203456.1	PPIE	Homo sapiens peptidylprolyl isomerase E (cyclophilin E) (PPIE), transcript variant 2, mRNA.	1.05412
ILMN_1674983	XM_932678.1	LOC387841	PREDICTED: Homo sapiens similar to ribosomal protein L13a, transcript variant 2 (LOC387841), mRNA.	0.852569
ILMN_1675085	NM_018227.5	UBA6	Homo sapiens ubiquitin-like modifier activating enzyme 6 (UBA6), mRNA.	-0.777638
ILMN_1675249	NM_019072.1	SGTB	Homo sapiens small glutamine-rich tetratricopeptide repeat (TPR)-containing, beta (SGTB), mRNA.	0.590706
ILMN_1675359	NM_024528.1	NKAP	Homo sapiens NF-kappaB activating protein (NKAP), mRNA.	-0.623861
ILMN_1675701	NM_018691.2	FAM114A2	Homo sapiens family with sequence similarity 114, member A2 (FAM114A2), mRNA.	-0.808541
ILMN_1675797	NM_017549.3	EPDR1	Homo sapiens ependymin related protein 1 (zebrafish) (EPDR1), mRNA.	-1.02733
ILMN_1675819	NM_181709.3	FAM101A	Homo sapiens family with sequence similarity 101, member A (FAM101A), mRNA.	0.679903
ILMN_1676016	XM_001134421.1	C1orf152	PREDICTED: Homo sapiens chromosome 1 open reading frame 152 (C1orf152), mRNA.	0.591705
ILMN_1676241	NM_020926.2	BCOR	Homo sapiens BCL6 co-repressor (BCOR), transcript variant 2, mRNA.	1.0339
ILMN_1676449	NM_004787.1	SLIT2	Homo sapiens slit homolog 2 (Drosophila) (SLIT2), mRNA.	-0.870107
ILMN_1676765	XR_000900.1	LOC390354	PREDICTED: Homo sapiens similar to ribosomal protein L18a; 60S ribosomal protein L18a, transcript variant 36 (LOC390354), misc RNA.	1.06679
ILMN_1677098	NM_001005404.3	YPEL2	Homo sapiens yippee-like 2 (Drosophila) (YPEL2), mRNA.	0.766417
ILMN_1677962	NM_001024218.1	GPHN	Homo sapiens gephyrin (GPHN), transcript variant 2, mRNA.	-0.588616
ILMN_1677997	NM_001042539.1	MAZ	Homo sapiens MYC-associated zinc finger protein (purine-binding transcription factor) (MAZ), transcript variant 2, mRNA.	0.599402
ILMN_1678066	NM_018253.2	YY1AP1	Homo sapiens YY1 associated protein 1 (YY1AP1), transcript variant 1, mRNA.	0.790019
ILMN_1678165	NM_016199.1	LSM7	Homo sapiens LSM7 homolog, U6 small nuclear RNA associated (S. cerevisiae) (LSM7), mRNA.	0.594352
ILMN_1678314	NR_003655.1	POLR2J4	Homo sapiens polymerase (RNA) II (DNA directed) polypeptide J, 13.3kDa pseudogene (POLR2J4) on chromosome 7.	0.994445
ILMN_1678423	NM_017425.2	SPA17	Homo sapiens sperm autoantigenic protein 17 (SPA17), mRNA.	-0.6231
ILMN_1678633	XM_936050.1	LOC653867	PREDICTED: Homo sapiens similar to Occludin (LOC653867), mRNA.	1.0474
ILMN_1678705	NM_173627.2	FLJ35220	Homo sapiens hypothetical protein FLJ35220 (FLJ35220), mRNA.	0.848484
ILMN_1678707	NM_139215.1	TAF15	Homo sapiens TAF15 RNA polymerase II, TATA box binding protein (TBP)-associated factor, 68kDa (TAF15), transcript variant 1, mRNA.	0.603165
ILMN_1678745	NM_032869.2	NUDCD1	Homo sapiens NudC domain containing 1 (NUDCD1), mRNA.	-0.755664
ILMN_1679025	XM_935588.1	LOC641848	PREDICTED: Homo sapiens similar to ribosomal protein S3a (LOC641848), mRNA.	-0.849751
ILMN_1679039	NM_020764.2	CASKIN1	Homo sapiens CASK interacting protein 1 (CASKIN1), mRNA.	0.965617
ILMN_1679044	XR_019152.1	LOC644584	PREDICTED: Homo sapiens misc_RNA (LOC644584), miscRNA.	0.591052
ILMN_1679051	NM_002849.2	PTPRR	Homo sapiens protein tyrosine phosphatase, receptor type, R (PTPRR), transcript variant 1, mRNA.	-1.04723
ILMN_1679232	NM_020738.1	KIDINS220	Homo sapiens kinase D-interacting substrate of 220 kDa (KIDINS220), mRNA.	-0.665757
ILMN_1679262	NM_001387.2	DPYSL3	Homo sapiens dihydropyrimidinase-like 3 (DPYSL3), mRNA.	-0.856719
ILMN_1679727	NM_004071.2	CLK1	Homo sapiens CDC-like kinase 1 (CLK1), mRNA.	0.645274
ILMN_1680070	NM_005961.2	MUC6	Homo sapiens mucin 6, oligomeric mucus/gel-forming (MUC6), mRNA.	0.890746
ILMN_1680208	XR_016232.1	LOC284821	PREDICTED: Homo sapiens similar to ribosomal protein L13a (LOC284821), mRNA.	0.713214
ILMN_1680246	NM_013283.3	MAT2B	Homo sapiens methionine adenosyltransferase II, beta (MAT2B), transcript variant 1, mRNA.	0.6733
ILMN_1680302	XM_001130649.1	LOC643446	PREDICTED: Homo sapiens similar to ribonucleic acid binding protein S1 (LOC643446), mRNA.	0.672428
ILMN_1680344	NM_003803.3	MYOM1	Homo sapiens myomesin 1, 185kDa (MYOM1), transcript variant 1, mRNA.	1.2098
ILMN_1680378	NM_152945.2	RBM45	Homo sapiens RNA binding motif protein 45 (RBM45), mRNA.	-0.67095
ILMN_1680507	NM_181876.2	PPP2R2C	Homo sapiens protein phosphatase 2 (formerly 2A), regulatory subunit B, gamma isoform (PPP2R2C), transcript variant 2, mRNA.	-0.864648
ILMN_1680579	NM_001001396.1	ATP2B4	Homo sapiens ATPase, Ca++ transporting, plasma membrane 4 (ATP2B4), transcript variant 1, mRNA.	-0.654236
ILMN_1680727	NM_016066.3	GLRX2	Homo sapiens glutaredoxin 2 (GLRX2), transcript variant 1, mRNA.	-0.831989
ILMN_1680955	NM_198436.1	AURKA	Homo sapiens aurora kinase A (AURKA), transcript variant 5, mRNA.	-0.587868
ILMN_1681043	XM_927291.1	LOC644048	PREDICTED: Homo sapiens similar to SET domain and mariner transposase fusion gene (LOC644048), mRNA.	0.618926
ILMN_1681490	NM_198539.1	ZNF568	Homo sapiens zinc finger protein 568 (ZNF568), mRNA.	0.699585
ILMN_1681520	NM_032564.2	DGAT2	Homo sapiens diacylglycerol O-acyltransferase homolog 2 (mouse) (DGAT2), mRNA.	0.763488
ILMN_1681543	NM_032276.2	RHBDD1	Homo sapiens rhomboid domain containing 1 (RHBDD1), mRNA.	-0.915274
ILMN_1681769	NM_207333.2	ZNF320	Homo sapiens zinc finger protein 320 (ZNF320), mRNA.	0.650912
ILMN_1681890	NM_006520.1	DYNLT3	Homo sapiens dynein, light chain, Tctex-type 3 (DYNLT3), mRNA.	-1.14916
ILMN_1681949	NM_006206.3	PDGFRA	Homo sapiens platelet-derived growth factor receptor, alpha polypeptide (PDGFRA), mRNA.	0.982903
ILMN_1681967	NM_203438.2	C10orf4	Homo sapiens chromosome 10 open reading frame 4 (C10orf4), transcript variant FRA10AC1-3.3, mRNA.	0.659759
ILMN_1682067	XM_929425.1	LOC646501	PREDICTED: Homo sapiens similar to CG14199-PA (LOC646501), mRNA.	-0.921435
ILMN_1682139	NM_015577.1	RAI14	Homo sapiens retinoic acid induced 14 (RAI14), mRNA.	-0.640382
ILMN_1682459	NM_006087.2	TUBB4	Homo sapiens tubulin, beta 4 (TUBB4), mRNA.	-0.814895
ILMN_1682727	NM_175061.3	JAZF1	Homo sapiens JAZF zinc finger 1 (JAZF1), mRNA.	-1.01843
ILMN_1682781	NM_003598.1	TEAD2	Homo sapiens TEA domain family member 2 (TEAD2), mRNA.	-1.09668
ILMN_1682864	NM_080861.3	SPSB3	Homo sapiens splA/ryanodine receptor domain and SOCS box containing 3 (SPSB3), mRNA.	0.789848
ILMN_1683065	NM_001008215.1	C2orf64	Homo sapiens chromosome 2 open reading frame 64 (C2orf64), mRNA.	-0.591965
ILMN_1683146	NM_002032.2	FTH1	Homo sapiens ferritin, heavy polypeptide 1 (FTH1), mRNA.	-0.666394
ILMN_1683263	NM_004616.2	TSPAN8	Homo sapiens tetraspanin 8 (TSPAN8), mRNA.	-4.37105
ILMN_1683598	NM_004458.1	ACSL4	Homo sapiens acyl-CoA synthetase long-chain family member 4 (ACSL4), transcript variant 1, mRNA.	-0.651699
ILMN_1683678	NM_001100422.1	SPATS2L	Homo sapiens spermatogenesis associated, serine-rich 2-like (SPATS2L), transcript variant 2, mRNA.	-0.629004
ILMN_1683786	NM_001011537.1	FYTTD1	Homo sapiens forty-two-three domain containing 1 (FYTTD1), transcript variant 2, mRNA.	0.595192
ILMN_1683792	NM_015907.2	LAP3	Homo sapiens leucine aminopeptidase 3 (LAP3), mRNA.	-0.67397
ILMN_1683817	NM_173469.1	UBE2Q2	Homo sapiens ubiquitin-conjugating enzyme E2Q family member 2 (UBE2Q2), mRNA.	-0.610815
ILMN_1684320	NM_021115.3	SEZ6L	Homo sapiens seizure related 6 homolog (mouse)-like (SEZ6L), mRNA.	0.5989
ILMN_1684520	NM_139246.4	TSTD2	Homo sapiens thiosulfate sulfurtransferase (rhodanese)-like domain containing 2 (TSTD2), mRNA.	1.03189
ILMN_1684663	NM_001001483.1	ZDHHC13	Homo sapiens zinc finger, DHHC-type containing 13 (ZDHHC13), transcript variant 2, mRNA.	-0.611161
ILMN_1684746	NM_016338.3	IPO11	Homo sapiens importin 11 (IPO11), mRNA.	-0.765634
ILMN_1684850	NM_002736.2	PRKAR2B	Homo sapiens protein kinase, cAMP-dependent, regulatory, type II, beta (PRKAR2B), mRNA.	-0.655907
ILMN_1685088	NM_033643.2	RPL36	Homo sapiens ribosomal protein L36 (RPL36), transcript variant 1, mRNA.	0.8909
ILMN_1685124	NM_001082538.1	TCTN1	Homo sapiens tectonic family member 1 (TCTN1), transcript variant 1, mRNA.	-0.619854
ILMN_1685520	XM_936046.1	LOC641999	PREDICTED: Homo sapiens hypothetical protein LOC641999 (LOC641999), mRNA.	0.64941
ILMN_1685534	NM_175047.2	PILRB	Homo sapiens paired immunoglobin-like type 2 receptor beta (PILRB), transcript variant 2, mRNA.	0.76585
ILMN_1685679	NM_030963.2	RNF146	Homo sapiens ring finger protein 146 (RNF146), mRNA.	-0.812584
ILMN_1685699	NM_002771.2	PRSS3	Homo sapiens protease, serine, 3 (mesotrypsin) (PRSS3), mRNA.	0.850659
ILMN_1685870	NM_032821.2	HYDIN	Homo sapiens hydrocephalus inducing homolog (mouse) (HYDIN), transcript variant 1, mRNA.	0.64437
ILMN_1686498	XM_940080.1	LOC650975	PREDICTED: Homo sapiens similar to Signal-transducing adaptor protein 2 (STAP-2) (Breast tumor kinase substrate) (BRK substrate) (LOC650975), mRNA.	1.06394
ILMN_1686514	XM_930718.1	LOC642267	PREDICTED: Homo sapiens similar to hypothetical protein LOC284701, transcript variant 3 (LOC642267), mRNA.	0.648753
ILMN_1686889	NM_001033564.1	C6orf225	Homo sapiens chromosome 6 open reading frame 225 (C6orf225), mRNA.	0.794385
ILMN_1687036	NM_020409.2	MRPL47	Homo sapiens mitochondrial ribosomal protein L47 (MRPL47), nuclear gene encoding mitochondrial protein, transcript variant 1, mRNA.	-0.7659
ILMN_1687112	XM_936865.1	LOC642248	PREDICTED: Homo sapiens hypothetical protein LOC642248 (LOC642248), mRNA.	0.963444
ILMN_1687301	NM_004385.2	VCAN	Homo sapiens versican (VCAN), mRNA.	-1.10123
ILMN_1687384	NM_022873.2	IFI6	Homo sapiens interferon, alpha-inducible protein 6 (IFI6), transcript variant 3, mRNA.	-0.587117
ILMN_1687430	NM_015636.2	EIF2B4	Homo sapiens eukaryotic translation initiation factor 2B, subunit 4 delta, 67kDa (EIF2B4), transcript variant 1, mRNA.	0.601554
ILMN_1687571	XM_001132754.1	LOC728734	PREDICTED: Homo sapiens similar to kidney-specific protein (KS), transcript variant 1 (LOC728734), mRNA.	1.02582
ILMN_1687768	NM_181782.2	NCOA7	Homo sapiens nuclear receptor coactivator 7 (NCOA7), mRNA.	-0.645835
ILMN_1688070	NM_149379.1	NSUN5C	Homo sapiens NOL1/NOP2/Sun domain family, member 5C (NSUN5C), transcript variant 4, mRNA.	0.58544
ILMN_1688098	NM_014832.2	TBC1D4	Homo sapiens TBC1 domain family, member 4 (TBC1D4), mRNA.	-0.626924
ILMN_1688158	NM_016230.3	CYB5R4	Homo sapiens cytochrome b5 reductase 4 (CYB5R4), mRNA.	-0.829042
ILMN_1688220	NM_133477.1	SYNPO2	Homo sapiens synaptopodin 2 (SYNPO2), mRNA.	0.761043
ILMN_1688246	XM_926249.2	LOC642852	PREDICTED: Homo sapiens hypothetical LOC642852 (LOC642852), mRNA.	0.588367
ILMN_1688346	NM_176814.3	ZNF800	Homo sapiens zinc finger protein 800 (ZNF800), mRNA.	-0.641385
ILMN_1688455	NM_015058.1	KIAA0564	Homo sapiens KIAA0564 (KIAA0564), transcript variant 1, mRNA.	-0.83628
ILMN_1688637	NM_001005209.1	TMEM198	Homo sapiens transmembrane protein 198 (TMEM198), mRNA.	0.865051
ILMN_1688730	NM_152686.2	DNAJC18	Homo sapiens DnaJ (Hsp40) homolog, subfamily C, member 18 (DNAJC18), mRNA.	-0.655295
ILMN_1688775	XM_941466.2	METRNL	PREDICTED: Homo sapiens meteorin, glial cell differentiation regulator-like (METRNL), mRNA.	-1.07364
ILMN_1688865	NM_032595.3	PPP1R9B	Homo sapiens protein phosphatase 1, regulatory (inhibitor) subunit 9B (PPP1R9B), mRNA.	0.76627
ILMN_1689176	NM_024574.3	C4orf31	Homo sapiens chromosome 4 open reading frame 31 (C4orf31), mRNA.	-0.791483
ILMN_1689400	NM_001024646.1	CLK1	Homo sapiens CDC-like kinase 1 (CLK1), transcript variant 2, mRNA.	0.724839
ILMN_1689525	NM_021127.1	PMAIP1	Homo sapiens phorbol-12-myristate-13-acetate-induced protein 1 (PMAIP1), mRNA.	-0.693111
ILMN_1689712	XM_944816.1	LOC440927	PREDICTED: Homo sapiens similar to 60S acidic ribosomal protein P1, transcript variant 4 (LOC440927), mRNA.	0.822985
ILMN_1690223	NM_014141.4	CNTNAP2	Homo sapiens contactin associated protein-like 2 (CNTNAP2), mRNA.	-1.65901
ILMN_1690224	XM_001126164.1	LOC442572	PREDICTED: Homo sapiens similar to Williams Beuren syndrome chromosome region 19 (LOC442572), mRNA.	0.670048
ILMN_1690524	NM_005638.3	VAMP7	Homo sapiens vesicle-associated membrane protein 7 (VAMP7), mRNA.	-0.754287
ILMN_1690638	XM_943039.1	LOC402677	PREDICTED: Homo sapiens similar to 40S ribosomal protein S3a (V-fos transformation effector protein), transcript variant 3 (LOC402677), mRNA.	-0.87929
ILMN_1690690	NM_007190.2	SEC23IP	Homo sapiens SEC23 interacting protein (SEC23IP), mRNA.	-0.841377
ILMN_1690806	NM_198402.2	PTPLB	Homo sapiens protein tyrosine phosphatase-like (proline instead of catalytic arginine), member b (PTPLB), mRNA.	-0.707704
ILMN_1690993	NM_024019.2	NEUROG2	Homo sapiens neurogenin 2 (NEUROG2), mRNA.	-1.15594
ILMN_1691237	NM_006366.2	CAP2	Homo sapiens CAP, adenylate cyclase-associated protein, 2 (yeast) (CAP2), mRNA.	-0.664305
ILMN_1691476	NM_053032.2	MYLK	Homo sapiens myosin light chain kinase (MYLK), transcript variant 8, mRNA.	-0.748709
ILMN_1691570	NM_014168.2	METTL5	Homo sapiens methyltransferase like 5 (METTL5), mRNA.	-0.595336
ILMN_1692121	NM_003715.2	USO1	Homo sapiens USO1 homolog, vesicle docking protein (yeast) (USO1), mRNA.	-0.617425
ILMN_1692163	NM_015922.1	NSDHL	Homo sapiens NAD(P) dependent steroid dehydrogenase-like (NSDHL), mRNA.	-0.593528
ILMN_1692191	NM_007353.2	GNA12	Homo sapiens guanine nucleotide binding protein (G protein) alpha 12 (GNA12), mRNA.	0.630082
ILMN_1692200	XR_015967.1	LOC134466	PREDICTED: Homo sapiens hypothetical protein LOC134466 (LOC134466), misc RNA.	0.608079
ILMN_1692263	XM_931058.1	LOC642749	PREDICTED: Homo sapiens similar to Succinate dehydrogenase [ubiquinone] flavoprotein subunit, mitochondrial precursor (Fp) (Flavoprotein subunit of complex II), transcript variant 2 (LOC642749), mRNA.	-0.85309
ILMN_1692588	XM_113763.7	C14orf125	PREDICTED: Homo sapiens chromosome 14 open reading frame 125 (C14orf125), mRNA.	-0.890913
ILMN_1692665	NM_170744.2	UNC5B	Homo sapiens unc-5 homolog B (C. elegans) (UNC5B), mRNA.	0.750087
ILMN_1692698	NM_024749.2	VASH2	Homo sapiens vasohibin 2 (VASH2), mRNA.	-0.615757
ILMN_1692754	NM_030938.2	TMEM49	Homo sapiens transmembrane protein 49 (TMEM49), mRNA.	-0.654942
ILMN_1692938	NM_021154.3	PSAT1	Homo sapiens phosphoserine aminotransferase 1 (PSAT1), transcript variant 2, mRNA.	-0.753342
ILMN_1693092	XM_936336.2	SYNPO2	PREDICTED: Homo sapiens synaptopodin 2, transcript variant 2 (SYNPO2), mRNA.	0.917464
ILMN_1693338	NM_000104.2	CYP1B1	Homo sapiens cytochrome P450, family 1, subfamily B, polypeptide 1 (CYP1B1), mRNA.	-0.819073
ILMN_1693392	NM_001024455.2	RGAG4	Homo sapiens retrotransposon gag domain containing 4 (RGAG4), mRNA.	1.02355
ILMN_1693452	NM_024637.4	GAL3ST4	Homo sapiens galactose-3-O-sulfotransferase 4 (GAL3ST4), mRNA.	0.792638
ILMN_1693560	NM_145902.1	HMGA1	Homo sapiens high mobility group AT-hook 1 (HMGA1), transcript variant 4, mRNA.	0.658033
ILMN_1693822	XM_939955.2	LOC402562	PREDICTED: Homo sapiens similar to Heterogeneous nuclear ribonucleoprotein A1 (Helix-destabilizing protein) (Single-strand binding protein) (hnRNP core protein A1) (HDP-1) (Topoisomerase-inhibitor suppressed) (LOC402562), mRNA.	0.70574
ILMN_1693878	NM_205847.1	GMPPA	Homo sapiens GDP-mannose pyrophosphorylase A (GMPPA), transcript variant 2, mRNA.	0.666419
ILMN_1694027	NM_144665.2	SESN3	Homo sapiens sestrin 3 (SESN3), mRNA.	-0.742119
ILMN_1694136	XM_938218.1	LOC649144	PREDICTED: Homo sapiens similar to AIP1 (LOC649144), mRNA.	0.730547
ILMN_1694426	NM_004560.2	ROR2	Homo sapiens receptor tyrosine kinase-like orphan receptor 2 (ROR2), mRNA.	0.824827
ILMN_1694475	NM_019096.3	GTPBP2	Homo sapiens GTP binding protein 2 (GTPBP2), mRNA.	0.605702
ILMN_1694708	XM_944786.1	LOC650737	PREDICTED: Homo sapiens hypothetical protein LOC650737, transcript variant 1 (LOC650737), mRNA.	0.670099
ILMN_1694878	XM_928051.1	LOC644979	PREDICTED: Homo sapiens hypothetical LOC644979 (LOC644979), mRNA.	1.24001
ILMN_1694887	XM_929526.1	LOC440345	PREDICTED: Homo sapiens hypothetical protein LOC440345, transcript variant 2 (LOC440345), mRNA.	1.04562
ILMN_1695000	NM_001008697.1	TFIP11	Homo sapiens tuftelin interacting protein 11 (TFIP11), transcript variant 1, mRNA.	0.681834
ILMN_1695092	NM_004627.2	WRB	Homo sapiens tryptophan rich basic protein (WRB), mRNA.	-1.02112
ILMN_1695261	XM_937850.2	LOC285176	PREDICTED: Homo sapiens similar to ribosomal protein L10 (LOC285176), mRNA.	0.754247
ILMN_1695475	NM_006379.2	SEMA3C	Homo sapiens sema domain, immunoglobulin domain (Ig), short basic domain, secreted, (semaphorin) 3C (SEMA3C), mRNA.	-0.937215
ILMN_1695509	NM_002835.2	PTPN12	Homo sapiens protein tyrosine phosphatase, non-receptor type 12 (PTPN12), mRNA.	-0.71988
ILMN_1695598	XR_019588.1	LOC441775	PREDICTED: Homo sapiens similar to 60S ribosomal protein L18 (LOC441775), mRNA.	0.923945
ILMN_1695711	NM_019018.1	FAM105A	Homo sapiens family with sequence similarity 105, member A (FAM105A), mRNA.	0.61483
ILMN_1695775	XM_940082.1	LOC650977	PREDICTED: Homo sapiens similar to Importin alpha-2 subunit (Karyopherin alpha-2 subunit) (SRP1-alpha) (RAG cohort protein 1) (LOC650977), mRNA.	-0.609236
ILMN_1695899	XM_944469.1	LOC648659	PREDICTED: Homo sapiens similar to ribosomal protein S3a, transcript variant 4 (LOC648659), mRNA.	-0.643921
ILMN_1696087	NM_007273.3	PHB2	Homo sapiens prohibitin 2 (PHB2), transcript variant 2, mRNA.	0.612346
ILMN_1696302	NM_001444.1	FABP5	Homo sapiens fatty acid binding protein 5 (psoriasis-associated) (FABP5), mRNA.	-0.643786
ILMN_1696316	NM_001031847.1	CPT1A	Homo sapiens carnitine palmitoyltransferase 1A (liver) (CPT1A), nuclear gene encoding mitochondrial protein, transcript variant 2, mRNA.	-0.781874
ILMN_1696601	NM_006295.2	VARS	Homo sapiens valyl-tRNA synthetase (VARS), nuclear gene encoding mitochondrial protein, mRNA.	-0.586276
ILMN_1697206	XM_945868.1	DHX40	PREDICTED: Homo sapiens DEAH (Asp-Glu-Ala-His) box polypeptide 40, transcript variant 3 (DHX40), mRNA.	0.956643
ILMN_1697817	NM_015368.3	PANX1	Homo sapiens pannexin 1 (PANX1), mRNA.	-0.647458
ILMN_1698072	NM_014889.2	PITRM1	Homo sapiens pitrilysin metallopeptidase 1 (PITRM1), mRNA.	-0.884277
ILMN_1698100	NR_001562.1	ANXA2P1	Homo sapiens annexin A2 pseudogene 1 (ANXA2P1) on chromosome 4.	-1.4354
ILMN_1698117	NM_032589.2	DSCR8	Homo sapiens Down syndrome critical region gene 8 (DSCR8), transcript variant 1, mRNA.	0.724582
ILMN_1698164	XM_925883.1	LOC641693	PREDICTED: Homo sapiens hypothetical protein LOC641693 (LOC641693), mRNA.	0.673808
ILMN_1698213	NM_006743.3	RBM3	Homo sapiens RNA binding motif (RNP1, RRM) protein 3 (RBM3), mRNA.	0.59558
ILMN_1698259	NM_018286.2	TMEM100	Homo sapiens transmembrane protein 100 (TMEM100), transcript variant 2, mRNA.	-0.753321
ILMN_1698519	XM_930705.1	LOC642267	PREDICTED: Homo sapiens similar to hypothetical protein LOC284701, transcript variant 2 (LOC642267), mRNA.	0.733496
ILMN_1698533	NM_005530.2	IDH3A	Homo sapiens isocitrate dehydrogenase 3 (NAD+) alpha (IDH3A), nuclear gene encoding mitochondrial protein, mRNA.	-0.592777
ILMN_1698668	XM_001130839.1	NR1D2	PREDICTED: Homo sapiens nuclear receptor subfamily 1, group D, member 2 (NR1D2), mRNA.	0.75391
ILMN_1698934	NM_181472.1	CMTM7	Homo sapiens CKLF-like MARVEL transmembrane domain containing 7 (CMTM7), transcript variant 2, mRNA.	-0.620995
ILMN_1699058	XM_928051.1	LOC644979	PREDICTED: Homo sapiens hypothetical LOC644979 (LOC644979), mRNA.	1.2057
ILMN_1699357	NM_003060.2	SLC22A5	Homo sapiens solute carrier family 22 (organic cation transporter), member 5 (SLC22A5), mRNA.	-0.720299
ILMN_1699552	XM_001133042.1	PDZRN3	PREDICTED: Homo sapiens PDZ domain containing RING finger 3 (PDZRN3), mRNA.	-0.602943
ILMN_1699709	NM_181578.1	RFC5	Homo sapiens replication factor C (activator 1) 5, 36.5kDa (RFC5), transcript variant 2, mRNA.	0.852394
ILMN_1700466	NR_003664.1	LOC389517	Homo sapiens Williams Beuren syndrome chromosome region 19 pseudogene (LOC389517) on chromosome 7.	0.609463
ILMN_1700515	NM_181656.3	C17orf58	Homo sapiens chromosome 17 open reading frame 58 (C17orf58), transcript variant 2, mRNA.	-0.933726
ILMN_1700546	NM_024090.1	ELOVL6	Homo sapiens ELOVL family member 6, elongation of long chain fatty acids (FEN1/Elo2, SUR4/Elo3-like, yeast) (ELOVL6), mRNA.	-0.610466
ILMN_1700597	NM_145301.1	FAM18B2	Homo sapiens family with sequence similarity 18, member B2 (FAM18B2), mRNA.	0.621793
ILMN_1700880	XM_937448.1	LOC648399	PREDICTED: Homo sapiens similar to Ornithine aminotransferase, mitochondrial precursor (Ornithine--oxo-acid aminotransferase) (LOC648399), mRNA.	-0.612858
ILMN_1700967	NM_178496.2	C3orf59	Homo sapiens chromosome 3 open reading frame 59 (C3orf59), mRNA.	-0.660826
ILMN_1701220	NM_004764.3	PIWIL1	Homo sapiens piwi-like 1 (Drosophila) (PIWIL1), mRNA.	-0.595377
ILMN_1701441	NM_057159.2	LPAR1	Homo sapiens lysophosphatidic acid receptor 1 (LPAR1), transcript variant 2, mRNA.	0.644881
ILMN_1701629	NM_207462.1	FLJ45684	Homo sapiens FLJ45684 protein (FLJ45684), mRNA.	0.747429
ILMN_1701653	NM_004316.2	ASCL1	Homo sapiens achaete-scute complex homolog 1 (Drosophila) (ASCL1), mRNA.	-1.04492
ILMN_1701837	NM_007246.2	KLHL2	Homo sapiens kelch-like 2, Mayven (Drosophila) (KLHL2), mRNA.	-0.6326
ILMN_1701854	NM_005274.1	GNG5	Homo sapiens guanine nucleotide binding protein (G protein), gamma 5 (GNG5), mRNA.	-0.708506
ILMN_1701882	XM_930579.2	LOC653820	PREDICTED: Homo sapiens similar to family with sequence similarity 72, member A, transcript variant 1 (LOC653820), mRNA.	-0.586997
ILMN_1701930	NM_001959.3	EEF1B2	Homo sapiens eukaryotic translation elongation factor 1 beta 2 (EEF1B2), transcript variant 1, mRNA.	0.918383
ILMN_1701933	NM_007308.1	SNCA	Homo sapiens synuclein, alpha (non A4 component of amyloid precursor) (SNCA), transcript variant NACP112, mRNA.	-0.983183
ILMN_1701998	NM_198595.2	AFAP1	Homo sapiens actin filament associated protein 1 (AFAP1), transcript variant 2, mRNA.	-0.634441
ILMN_1702124	NM_153371.3	LNX2	Homo sapiens ligand of numb-protein X 2 (LNX2), mRNA.	-0.86902
ILMN_1702301	NM_014689.2	DOCK10	Homo sapiens dedicator of cytokinesis 10 (DOCK10), mRNA.	-0.878438
ILMN_1702341	XM_934263.1	LOC388237	PREDICTED: Homo sapiens similar to kidney-specific protein (KS), transcript variant 3 (LOC388237), mRNA.	0.661647
ILMN_1702487	NM_005627.2	SGK	Homo sapiens serum/glucocorticoid regulated kinase (SGK), mRNA.	-1.05897
ILMN_1702928	NM_012347.4	FBXO9	Homo sapiens F-box protein 9 (FBXO9), transcript variant 1, mRNA.	0.817568
ILMN_1703074	NM_001304.3	CPD	Homo sapiens carboxypeptidase D (CPD), mRNA.	-0.730116
ILMN_1703109	XM_929117.1	LOC392232	PREDICTED: Homo sapiens similar to Transient receptor potential cation channel subfamily A member 1 (Ankyrin-like with transmembrane domains protein 1) (Transformation sensitive-protein p120) (LOC392232), mRNA.	1.2907
ILMN_1703142	NM_001005416.1	2016-03-02	Homo sapiens membrane-associated ring finger (C3HC4) 2 (MARCH2), transcript variant 3, mRNA.	-0.81831
ILMN_1703316	NR_002797.1	LOC255783	Homo sapiens hypothetical protein LOC255783 (LOC255783), non-coding RNA.	-0.665243
ILMN_1703337	XM_930284.1	LOC441763	PREDICTED: Homo sapiens hypothetical LOC441763 (LOC441763), mRNA.	2.97094
ILMN_1703408	NM_017412.2	FZD3	Homo sapiens frizzled homolog 3 (Drosophila) (FZD3), mRNA.	-0.650292
ILMN_1703511	XM_001133042.1	PDZRN3	PREDICTED: Homo sapiens PDZ domain containing RING finger 3 (PDZRN3), mRNA.	-0.680812
ILMN_1703803	NM_014243.1	ADAMTS3	Homo sapiens ADAM metallopeptidase with thrombospondin type 1 motif, 3 (ADAMTS3), mRNA.	-1.13576
ILMN_1704154	NM_148957.2	TNFRSF19	Homo sapiens tumor necrosis factor receptor superfamily, member 19 (TNFRSF19), transcript variant 2, mRNA.	-1.1806
ILMN_1704342	NM_014671.1	UBE3C	Homo sapiens ubiquitin protein ligase E3C (UBE3C), mRNA.	-0.590376
ILMN_1704354	NM_014284.2	NCDN	Homo sapiens neurochondrin (NCDN), transcript variant 3, mRNA.	0.713074
ILMN_1704424	NM_001007267.1	PLA2R1	Homo sapiens phospholipase A2 receptor 1, 180kDa (PLA2R1), transcript variant 2, mRNA.	0.626446
ILMN_1704512	NM_001033517.1	SERINC4	Homo sapiens serine incorporator 4 (SERINC4), mRNA.	0.644117
ILMN_1704537	NM_006623.2	PHGDH	Homo sapiens phosphoglycerate dehydrogenase (PHGDH), mRNA.	-0.764968
ILMN_1704753	NM_001430.3	EPAS1	Homo sapiens endothelial PAS domain protein 1 (EPAS1), mRNA.	-0.611622
ILMN_1704793	NM_001012643.2	MYPOP	Homo sapiens Myb-related transcription factor, partner of profilin (MYPOP), mRNA.	-0.661837
ILMN_1704961	NM_001614.2	ACTG1	Homo sapiens actin, gamma 1 (ACTG1), mRNA.	0.797742
ILMN_1705241	NM_014290.1	TDRD7	Homo sapiens tudor domain containing 7 (TDRD7), mRNA.	-0.909192
ILMN_1705908	NM_198486.2	RPL7L1	Homo sapiens ribosomal protein L7-like 1 (RPL7L1), mRNA.	0.622685
ILMN_1705928	NM_014014.2	SNRNP200	Homo sapiens small nuclear ribonucleoprotein 200kDa (U5) (SNRNP200), mRNA.	0.630994
ILMN_1705953	NM_152271.3	LONRF1	Homo sapiens LON peptidase N-terminal domain and ring finger 1 (LONRF1), mRNA.	-1.09225
ILMN_1706051	NM_152666.1	PLD5	Homo sapiens phospholipase D family, member 5 (PLD5), mRNA.	-0.859816
ILMN_1706302	NM_021722.2	ADAM22	Homo sapiens ADAM metallopeptidase domain 22 (ADAM22), transcript variant 2, mRNA.	0.692664
ILMN_1706344	NM_020676.4	ABHD6	Homo sapiens abhydrolase domain containing 6 (ABHD6), mRNA.	-0.617441
ILMN_1706558	NM_017910.2	FLJ20628	Homo sapiens hypothetical protein FLJ20628 (FLJ20628), mRNA.	-0.65216
ILMN_1707727	NM_139314.1	ANGPTL4	Homo sapiens angiopoietin-like 4 (ANGPTL4), transcript variant 1, mRNA.	1.22659
ILMN_1707925	NM_181533.3	ABHD12B	Homo sapiens abhydrolase domain containing 12B (ABHD12B), transcript variant 2, mRNA.	0.930358
ILMN_1708159	NM_012407.2	PRKCABP	Homo sapiens protein kinase C, alpha binding protein (PRKCABP), mRNA.	0.653519
ILMN_1708247	XM_943092.1	KIAA1245	PREDICTED: Homo sapiens KIAA1245, transcript variant 4 (KIAA1245), mRNA.	0.83152
ILMN_1708508	NM_014906.3	PPM1E	Homo sapiens protein phosphatase 1E (PP2C domain containing) (PPM1E), mRNA.	-0.692469
ILMN_1708858	NM_152221.2	CSNK1E	Homo sapiens casein kinase 1, epsilon (CSNK1E), transcript variant 1, mRNA.	0.654932
ILMN_1709054	XR_018382.1	LOC648237	PREDICTED: Homo sapiens similar to 60S ribosomal protein L10 (QM protein) (Tumor suppressor QM) (Laminin receptor homolog) (LOC648237), mRNA.	0.810166
ILMN_1709094	NM_002310.3	LIFR	Homo sapiens leukemia inhibitory factor receptor alpha (LIFR), mRNA.	-0.672786
ILMN_1709408	NM_006610.2	MASP2	Homo sapiens mannan-binding lectin serine peptidase 2 (MASP2), transcript variant 1, mRNA.	0.999834
ILMN_1709611	NM_148976.1	PSMA1	Homo sapiens proteasome (prosome, macropain) subunit, alpha type, 1 (PSMA1), transcript variant 1, mRNA.	-0.611953
ILMN_1709683	NM_170773.1	RASSF2	Homo sapiens Ras association (RalGDS/AF-6) domain family 2 (RASSF2), transcript variant 2, mRNA.	-0.854907
ILMN_1709803	XM_932160.1	LOC644386	PREDICTED: Homo sapiens hypothetical protein LOC644386 (LOC644386), mRNA.	0.810438
ILMN_1709891	XM_930080.1	LOC647074	PREDICTED: Homo sapiens similar to ribosomal protein L10 (LOC647074), mRNA.	0.786805
ILMN_1710075	XM_939093.1	FAM89A	PREDICTED: Homo sapiens family with sequence similarity 89, member A (FAM89A), mRNA.	-2.59744
ILMN_1710192	XM_933707.1	LOC440345	PREDICTED: Homo sapiens hypothetical protein LOC440345, transcript variant 3 (LOC440345), mRNA.	0.709468
ILMN_1710220	XM_001131964.1	LOC729985	PREDICTED: Homo sapiens similar to CDC42-binding protein kinase beta (LOC729985), mRNA.	0.705778
ILMN_1710394	NM_130773.2	CNTNAP5	Homo sapiens contactin associated protein-like 5 (CNTNAP5), mRNA.	-0.587206
ILMN_1710428	NM_001786.2	CDC2	Homo sapiens cell division cycle 2, G1 to S and G2 to M (CDC2), transcript variant 1, mRNA.	-0.631546
ILMN_1710989	XR_016110.1	LOC653061	PREDICTED: Homo sapiens similar to golgi autoantigen, golgin subfamily a, 8A (LOC653061), mRNA.	0.599137
ILMN_1711227	NM_001500.2	GMDS	Homo sapiens GDP-mannose 4,6-dehydratase (GMDS), mRNA.	-1.00282
ILMN_1711408	NM_001153.2	ANXA4	Homo sapiens annexin A4 (ANXA4), mRNA.	-0.901993
ILMN_1711799	NM_017998.1	C9orf40	Homo sapiens chromosome 9 open reading frame 40 (C9orf40), mRNA.	-0.679647
ILMN_1711828	NM_017664.2	ANKRD10	Homo sapiens ankyrin repeat domain 10 (ANKRD10), mRNA.	0.60345
ILMN_1711853	NM_014815.3	MED24	Homo sapiens mediator complex subunit 24 (MED24), transcript variant 1, mRNA.	-0.591972
ILMN_1711878	NM_021204.2	ENOPH1	Homo sapiens enolase-phosphatase 1 (ENOPH1), mRNA.	-0.712341
ILMN_1712031	XM_930439.2	LOC653629	PREDICTED: Homo sapiens similar to Williams Beuren syndrome chromosome region 19, transcript variant 2 (LOC653629), mRNA.	0.96759
ILMN_1712515	NM_201559.2	FOXO3	Homo sapiens forkhead box O3 (FOXO3), transcript variant 2, mRNA.	0.758812
ILMN_1712634	NM_022037.1	TIA1	Homo sapiens TIA1 cytotoxic granule-associated RNA binding protein (TIA1), transcript variant 1, mRNA.	0.599004
ILMN_1712985	NM_181656.3	C17orf58	Homo sapiens chromosome 17 open reading frame 58 (C17orf58), transcript variant 2, mRNA.	-0.767007
ILMN_1713088	NM_138962.2	MSI2	Homo sapiens musashi homolog 2 (Drosophila) (MSI2), transcript variant 1, mRNA.	0.796957
ILMN_1713235	NM_198519.1	MGC12965	Homo sapiens similar to Cytochrome c, somatic (MGC12965), mRNA.	-0.620208
ILMN_1713266	NM_017709.3	FAM46C	Homo sapiens family with sequence similarity 46, member C (FAM46C), mRNA.	-2.45638
ILMN_1713449	NM_005996.3	TBX3	Homo sapiens T-box 3 (TBX3), transcript variant 1, mRNA.	1.03037
ILMN_1713636	NM_014624.3	S100A6	Homo sapiens S100 calcium binding protein A6 (S100A6), mRNA.	-0.861724
ILMN_1713668	NM_005999.2	TSNAX	Homo sapiens translin-associated factor X (TSNAX), mRNA.	0.607819
ILMN_1713838	XM_926270.1	LOC642889	PREDICTED: Homo sapiens hypothetical protein LOC642889 (LOC642889), mRNA.	0.810361
ILMN_1713862	XM_930174.1	LOC653479	PREDICTED: Homo sapiens similar to mitochondrial ribosomal protein L45, transcript variant 1 (LOC653479), mRNA.	1.107
ILMN_1714108	NM_033285.2	TP53INP1	Homo sapiens tumor protein p53 inducible nuclear protein 1 (TP53INP1), mRNA.	-0.58529
ILMN_1714158	NM_000305.2	PON2	Homo sapiens paraoxonase 2 (PON2), transcript variant 1, mRNA.	-0.6538
ILMN_1714349	NM_015554.1	GLCE	Homo sapiens glucuronic acid epimerase (GLCE), mRNA.	-0.924054
ILMN_1714445	NM_001024845.1	SLC6A9	Homo sapiens solute carrier family 6 (neurotransmitter transporter, glycine), member 9 (SLC6A9), transcript variant 3, mRNA.	-0.919174
ILMN_1714461	NM_183399.1	RNF14	Homo sapiens ring finger protein 14 (RNF14), transcript variant 3, mRNA.	-0.982984
ILMN_1714717	NM_018241.1	TMEM34	Homo sapiens transmembrane protein 34 (TMEM34), mRNA.	-0.76745
ILMN_1714737	NM_014034.1	ASF1A	Homo sapiens ASF1 anti-silencing function 1 homolog A (S. cerevisiae) (ASF1A), mRNA.	-0.973791
ILMN_1714756	NM_030799.6	YIPF5	Homo sapiens Yip1 domain family, member 5 (YIPF5), transcript variant 2, mRNA.	-0.678837
ILMN_1715255	NM_012301.3	MAGI2	Homo sapiens membrane associated guanylate kinase, WW and PDZ domain containing 2 (MAGI2), mRNA.	-0.591806
ILMN_1715384	NM_006876.1	B3GNT6	Homo sapiens UDP-GlcNAc:betaGal beta-1,3-N-acetylglucosaminyltransferase 6 (B3GNT6), mRNA.	-1.02515
ILMN_1715396	NR_001276.1	SNORD56B	Homo sapiens small nucleolar RNA, C/D box 56B (SNORD56B), small nuclear RNA.	-0.585368
ILMN_1715525	XM_928999.1	LOC646038	PREDICTED: Homo sapiens similar to ADP-ribosylation factor 7 (LOC646038), mRNA.	0.850168
ILMN_1715864	NM_198270.2	NHS	Homo sapiens Nance-Horan syndrome (congenital cataracts and dental anomalies) (NHS), transcript variant 1, mRNA.	-0.833946
ILMN_1716071	NM_001040202.1	PAQR3	Homo sapiens progestin and adipoQ receptor family member III (PAQR3), mRNA.	-0.742425
ILMN_1716093	NM_000421.2	KRT10	Homo sapiens keratin 10 (epidermolytic hyperkeratosis; keratosis palmaris et plantaris) (KRT10), mRNA.	-0.763416
ILMN_1716382	NM_207376.1	LOC387882	Homo sapiens hypothetical protein (LOC387882), mRNA.	-0.739765
ILMN_1716397	NM_178834.3	LAYN	Homo sapiens layilin (LAYN), mRNA.	-1.31483
ILMN_1716601	XM_933495.1	LOC441032	PREDICTED: Homo sapiens similar to eukaryotic translation elongation factor 1 alpha 1, transcript variant 11 (LOC441032), mRNA.	0.705908
ILMN_1716678	NM_006432.3	NPC2	Homo sapiens Niemann-Pick disease, type C2 (NPC2), mRNA.	-0.592092
ILMN_1716821	NM_031899.2	GORASP1	Homo sapiens golgi reassembly stacking protein 1, 65kDa (GORASP1), mRNA.	-0.594432
ILMN_1716876	NM_004269.2	MED27	Homo sapiens mediator complex subunit 27 (MED27), mRNA.	0.737642
ILMN_1716913	NM_021210.3	TRAPPC1	Homo sapiens trafficking protein particle complex 1 (TRAPPC1), mRNA.	-0.698195
ILMN_1717056	NM_001093771.1	TXNRD1	Homo sapiens thioredoxin reductase 1 (TXNRD1), transcript variant 5, mRNA.	-0.742163
ILMN_1717706	NM_006622.2	PLK2	Homo sapiens polo-like kinase 2 (Drosophila) (PLK2), mRNA.	-0.718106
ILMN_1717757	NM_001031733.1	CALML4	Homo sapiens calmodulin-like 4 (CALML4), transcript variant 1, mRNA.	0.782199
ILMN_1718311	XM_943679.1	WBSCR19	PREDICTED: Homo sapiens Williams Beuren syndrome chromosome region 19, transcript variant 4 (WBSCR19), mRNA.	0.596666
ILMN_1718863	NM_002245.2	KCNK1	Homo sapiens potassium channel, subfamily K, member 1 (KCNK1), mRNA.	-0.845538
ILMN_1719086	XM_934451.1	LOC647171	PREDICTED: Homo sapiens hypothetical protein LOC647171 (LOC647171), mRNA.	0.722247
ILMN_1719599	NM_080737.1	SYTL4	Homo sapiens synaptotagmin-like 4 (granuphilin-a) (SYTL4), mRNA.	0.931984
ILMN_1719759	NM_002160.2	TNC	Homo sapiens tenascin C (TNC), mRNA.	-0.623781
ILMN_1720041	NM_005462.3	MAGEC1	Homo sapiens melanoma antigen family C, 1 (MAGEC1), mRNA.	-0.890521
ILMN_1720113	NM_030667.1	PTPRO	Homo sapiens protein tyrosine phosphatase, receptor type, O (PTPRO), transcript variant 1, mRNA.	-1.03654
ILMN_1720235	NM_152328.3	ADSSL1	Homo sapiens adenylosuccinate synthase like 1 (ADSSL1), transcript variant 2, mRNA.	-0.692148
ILMN_1720270	NM_001802.1	CDR2	Homo sapiens cerebellar degeneration-related protein 2, 62kDa (CDR2), mRNA.	-0.77363
ILMN_1720311	NM_138773.1	SLC25A46	Homo sapiens solute carrier family 25, member 46 (SLC25A46), mRNA.	-0.622762
ILMN_1720373	NM_003486.5	SLC7A5	Homo sapiens solute carrier family 7 (cationic amino acid transporter, y+ system), member 5 (SLC7A5), mRNA.	-1.28667
ILMN_1720513	NM_015559.1	SETBP1	Homo sapiens SET binding protein 1 (SETBP1), mRNA.	-0.682968
ILMN_1720708	NM_001893.3	CSNK1D	Homo sapiens casein kinase 1, delta (CSNK1D), transcript variant 1, mRNA.	-0.617843
ILMN_1720889	NM_001017369.1	SC4MOL	Homo sapiens sterol-C4-methyl oxidase-like (SC4MOL), transcript variant 2, mRNA.	-0.914317
ILMN_1721017	XM_936987.1	LOC647928	PREDICTED: Homo sapiens hypothetical protein LOC647928 (LOC647928), mRNA.	0.694069
ILMN_1721127	NM_003530.3	HIST1H3D	Homo sapiens histone cluster 1, H3d (HIST1H3D), mRNA.	0.704604
ILMN_1721290	XM_210334.1	LOC284064	PREDICTED: Homo sapiens similar to ribosomal protein L29 (LOC284064), mRNA.	0.603727
ILMN_1721869	XM_928616.1	LOC645600	PREDICTED: Homo sapiens hypothetical protein LOC645600 (LOC645600), mRNA.	0.606661
ILMN_1722738	NM_024589.1	ROGDI	Homo sapiens rogdi homolog (Drosophila) (ROGDI), mRNA.	0.646823
ILMN_1722774	NM_005997.1	VPS72	Homo sapiens vacuolar protein sorting 72 homolog (S. cerevisiae) (VPS72), mRNA.	0.673533
ILMN_1723139	NM_001083112.1	GPD2	Homo sapiens glycerol-3-phosphate dehydrogenase 2 (mitochondrial) (GPD2), nuclear gene encoding mitochondrial protein, transcript variant 1, mRNA.	-0.597814
ILMN_1723185	NM_032377.3	ELOF1	Homo sapiens elongation factor 1 homolog (S. cerevisiae) (ELOF1), mRNA.	1.34811
ILMN_1723300	XM_001130122.1	FAM70B	PREDICTED: Homo sapiens family with sequence similarity 70, member B (FAM70B), mRNA.	0.612695
ILMN_1723353	NM_138333.3	FAM122A	Homo sapiens family with sequence similarity 122A (FAM122A), mRNA.	0.643079
ILMN_1723632	NM_153747.1	PIGC	Homo sapiens phosphatidylinositol glycan anchor biosynthesis, class C (PIGC), transcript variant 1, mRNA.	-0.642424
ILMN_1723678	NM_006262.3	PRPH	Homo sapiens peripherin (PRPH), mRNA.	0.900937
ILMN_1723706	NM_015124.2	GRAMD4	Homo sapiens GRAM domain containing 4 (GRAMD4), mRNA.	-0.689738
ILMN_1723969	NM_015192.2	PLCB1	Homo sapiens phospholipase C, beta 1 (phosphoinositide-specific) (PLCB1), transcript variant 1, mRNA.	-0.676518
ILMN_1724064	XM_171158.5	MGC27348	PREDICTED: Homo sapiens similar to ribosomal protein S2; 40S ribosomal protein S2 (MGC27348), mRNA.	0.963881
ILMN_1724166	NM_001005180.1	OR56B1	Homo sapiens olfactory receptor, family 56, subfamily B, member 1 (OR56B1), mRNA.	0.712766
ILMN_1724352	NM_014979.1	SV2C	Homo sapiens synaptic vesicle glycoprotein 2C (SV2C), mRNA.	0.68215
ILMN_1724424	NM_145239.1	PRRT2	Homo sapiens proline-rich transmembrane protein 2 (PRRT2), mRNA.	1.10885
ILMN_1724634	XM_928570.1	LOC645550	PREDICTED: Homo sapiens hypothetical protein LOC645550 (LOC645550), mRNA.	0.761858
ILMN_1724700	NM_003831.3	RIOK3	Homo sapiens RIO kinase 3 (yeast) (RIOK3), mRNA.	-0.666478
ILMN_1724774	NM_032298.1	SYT3	Homo sapiens synaptotagmin III (SYT3), mRNA.	0.966894
ILMN_1724854	XM_001127140.1	LOC728005	PREDICTED: Homo sapiens similar to centaurin, gamma-like family, member 1, transcript variant 1 (LOC728005), mRNA.	0.654922
ILMN_1725090	NM_138455.2	CTHRC1	Homo sapiens collagen triple helix repeat containing 1 (CTHRC1), mRNA.	-1.09206
ILMN_1725169	NM_020395.2	INTS12	Homo sapiens integrator complex subunit 12 (INTS12), mRNA.	-0.610181
ILMN_1725427	NM_004048.2	B2M	Homo sapiens beta-2-microglobulin (B2M), mRNA.	-0.980984
ILMN_1725594	NM_024948.2	FAM188A	Homo sapiens family with sequence similarity 188, member A (FAM188A), mRNA.	-0.755592
ILMN_1726359	NM_015509.2	NECAP1	Homo sapiens NECAP endocytosis associated 1 (NECAP1), mRNA.	-0.589246
ILMN_1726456	NM_001013251.1	SLC3A2	Homo sapiens solute carrier family 3 (activators of dibasic and neutral amino acid transport), member 2 (SLC3A2), transcript variant 6, mRNA.	-0.748545
ILMN_1726666	NM_002084.3	GPX3	Homo sapiens glutathione peroxidase 3 (plasma) (GPX3), mRNA.	-0.767034
ILMN_1726720	NM_018454.5	NUSAP1	Homo sapiens nucleolar and spindle associated protein 1 (NUSAP1), transcript variant 2, mRNA.	-0.83985
ILMN_1726840	NM_033167.2	B3GALNT1	Homo sapiens beta-1,3-N-acetylgalactosaminyltransferase 1 (globoside blood group) (B3GALNT1), transcript variant 2, mRNA.	-0.635418
ILMN_1726930	NM_001093756.1	C5orf44	Homo sapiens chromosome 5 open reading frame 44 (C5orf44), transcript variant 3, mRNA.	-0.665301
ILMN_1727142	NM_001556.1	IKBKB	Homo sapiens inhibitor of kappa light polypeptide gene enhancer in B-cells, kinase beta (IKBKB), mRNA.	-0.593965
ILMN_1727271	NM_173701.1	WARS	Homo sapiens tryptophanyl-tRNA synthetase (WARS), transcript variant 2, mRNA.	-0.649318
ILMN_1727300	NM_018337.2	ZNF444	Homo sapiens zinc finger protein 444 (ZNF444), mRNA.	0.75976
ILMN_1727331	XR_015544.1	LOC202181	PREDICTED: Homo sapiens hypothetical protein LOC202181 (LOC202181), misc RNA.	0.706059
ILMN_1727444	NM_024516.2	C16orf53	Homo sapiens chromosome 16 open reading frame 53 (C16orf53), mRNA.	0.618872
ILMN_1727617	NM_012255.3	XRN2	Homo sapiens 5'-3' exoribonuclease 2 (XRN2), mRNA.	0.618166
ILMN_1727633	NM_015480.1	PVRL3	Homo sapiens poliovirus receptor-related 3 (PVRL3), mRNA.	-0.746193
ILMN_1728048	NM_001031744.1	LOC158160	Homo sapiens hypothetical protein LOC158160 (LOC158160), transcript variant 1, mRNA.	-0.65794
ILMN_1728062	NM_016170.3	TLX2	Homo sapiens T-cell leukemia homeobox 2 (TLX2), mRNA.	0.982351
ILMN_1728445	NM_000596.2	IGFBP1	Homo sapiens insulin-like growth factor binding protein 1 (IGFBP1), mRNA.	0.769317
ILMN_1728532	XM_942200.2	LOC652645	PREDICTED: Homo sapiens hypothetical LOC652645 (LOC652645), mRNA.	-0.675811
ILMN_1728676	NM_014846.3	KIAA0196	Homo sapiens KIAA0196 (KIAA0196), mRNA.	-0.593566
ILMN_1728975	NM_004589.1	SCO1	Homo sapiens SCO cytochrome oxidase deficient homolog 1 (yeast) (SCO1), nuclear gene encoding mitochondrial protein, mRNA.	-0.636313
ILMN_1729112	NM_020244.2	CHPT1	Homo sapiens choline phosphotransferase 1 (CHPT1), mRNA.	-1.18773
ILMN_1729408	XR_001274.1	LOC647357	PREDICTED: Homo sapiens similar to CG14980-PB, transcript variant 2 (LOC647357), misc RNA.	0.690185
ILMN_1730201	NM_001392.3	DTNA	Homo sapiens dystrobrevin, alpha (DTNA), transcript variant 7, mRNA.	-0.626288
ILMN_1730218	XM_936336.2	SYNPO2	PREDICTED: Homo sapiens synaptopodin 2, transcript variant 2 (SYNPO2), mRNA.	1.1503
ILMN_1730325	NM_025207.3	FLAD1	Homo sapiens FAD1 flavin adenine dinucleotide synthetase homolog (S. cerevisiae) (FLAD1), transcript variant 1, mRNA.	0.853
ILMN_1730818	NM_174947.2	C19orf30	Homo sapiens chromosome 19 open reading frame 30 (C19orf30), mRNA.	-0.592759
ILMN_1730906	NM_182909.2	FILIP1L	Homo sapiens filamin A interacting protein 1-like (FILIP1L), transcript variant 1, mRNA.	-0.790745
ILMN_1730945	NM_012109.1	C19orf4	Homo sapiens chromosome 19 open reading frame 4 (C19orf4), mRNA.	0.746718
ILMN_1731001	NM_207332.1	ERICH1	Homo sapiens glutamate-rich 1 (ERICH1), mRNA.	-0.722192
ILMN_1731237	NM_022131.1	CLSTN2	Homo sapiens calsyntenin 2 (CLSTN2), mRNA.	-0.637888
ILMN_1731287	NM_014570.3	ARFGAP3	Homo sapiens ADP-ribosylation factor GTPase activating protein 3 (ARFGAP3), mRNA.	-0.637894
ILMN_1731446	NM_001854.2	COL11A1	Homo sapiens collagen, type XI, alpha 1 (COL11A1), transcript variant A, mRNA.	-1.74678
ILMN_1731720	NM_030815.2	PDRG1	Homo sapiens p53 and DNA-damage regulated 1 (PDRG1), mRNA.	0.623348
ILMN_1732074	XR_018923.1	LOC648210	PREDICTED: Homo sapiens similar to Heterogeneous nuclear ribonucleoprotein A1 (Helix-destabilizing protein) (Single-strand RNA-binding protein) (hnRNP core protein A1) (HDP) (LOC648210), mRNA.	0.589231
ILMN_1732410	NM_194298.1	SLC16A9	Homo sapiens solute carrier family 16, member 9 (monocarboxylic acid transporter 9) (SLC16A9), mRNA.	-1.09532
ILMN_1732452	NM_004635.3	MAPKAPK3	Homo sapiens mitogen-activated protein kinase-activated protein kinase 3 (MAPKAPK3), mRNA.	-0.694431
ILMN_1732988	XM_942124.2	KIAA1666	PREDICTED: Homo sapiens KIAA1666 protein (KIAA1666), mRNA.	0.863732
ILMN_1733155	NM_014030.3	GIT1	Homo sapiens G protein-coupled receptor kinase interacting ArfGAP 1 (GIT1), transcript variant 2, mRNA.	0.653419
ILMN_1733356	NM_199482.1	PREI3	Homo sapiens preimplantation protein 3 (PREI3), transcript variant 2, mRNA.	-0.647672
ILMN_1733441	NM_145796.2	POGZ	Homo sapiens pogo transposable element with ZNF domain (POGZ), transcript variant 3, mRNA.	1.12036
ILMN_1733559	NR_003287.1	LOC100008589	Homo sapiens 28S ribosomal RNA (LOC100008589), non-coding RNA.	1.51831
ILMN_1733746	NM_022912.1	REEP1	Homo sapiens receptor accessory protein 1 (REEP1), mRNA.	-1.32695
ILMN_1733799	NM_207368.3	FAM195B	Homo sapiens family with sequence similarity 195, member B (FAM195B), transcript variant 1, mRNA.	0.685723
ILMN_1733970	NM_004323.4	BAG1	Homo sapiens BCL2-associated athanogene (BAG1), mRNA.	1.0783
ILMN_1733985	NM_001017524.1	SIRT3	Homo sapiens sirtuin (silent mating type information regulation 2 homolog) 3 (S. cerevisiae) (SIRT3), transcript variant 2, mRNA.	0.692952
ILMN_1734486	NM_052965.1	C1orf19	Homo sapiens chromosome 1 open reading frame 19 (C1orf19), mRNA.	-0.599475
ILMN_1734553	XR_016668.1	LOC653234	PREDICTED: Homo sapiens similar to centaurin, gamma-like family, member 1 (LOC653234), mRNA.	0.593772
ILMN_1734695	NM_030885.2	MAP4	Homo sapiens microtubule-associated protein 4 (MAP4), transcript variant 3, mRNA.	-0.896783
ILMN_1734833	NM_002485.4	NBN	Homo sapiens nibrin (NBN), mRNA.	-0.915657
ILMN_1734895	NM_145169.1	SFT2D1	Homo sapiens SFT2 domain containing 1 (SFT2D1), mRNA.	-0.757393
ILMN_1735156	NM_032034.2	SLC4A11	Homo sapiens solute carrier family 4, sodium borate transporter, member 11 (SLC4A11), mRNA.	0.667532
ILMN_1735274	XM_928871.2	LOC644038	PREDICTED: Homo sapiens hypothetical LOC644038 (LOC644038), mRNA.	0.632617
ILMN_1735502	NM_175885.3	FAM181B	Homo sapiens family with sequence similarity 181, member B (FAM181B), mRNA.	-0.653712
ILMN_1735689	NR_001294.1	SNORD64	Homo sapiens small nucleolar RNA, C/D box 64 (SNORD64), small nucleolar RNA.	0.587557
ILMN_1735743	NM_153214.1	FBLN7	Homo sapiens fibulin 7 (FBLN7), mRNA.	0.709746
ILMN_1735792	NM_001005498.2	RHBDF2	Homo sapiens rhomboid 5 homolog 2 (Drosophila) (RHBDF2), transcript variant 2, mRNA.	0.611599
ILMN_1735822	NM_152275.3	TTC30A	Homo sapiens tetratricopeptide repeat domain 30A (TTC30A), mRNA.	-1.08696
ILMN_1736042	NM_002395.3	ME1	Homo sapiens malic enzyme 1, NADP(+)-dependent, cytosolic (ME1), mRNA.	-1.02024
ILMN_1736460	NM_017440.2	MDM1	Homo sapiens Mdm4, transformed 3T3 cell double minute 1, p53 binding protein (mouse) (MDM1), transcript variant 1, mRNA.	0.604402
ILMN_1736742	NM_015101.2	GLT25D2	Homo sapiens glycosyltransferase 25 domain containing 2 (GLT25D2), mRNA.	-0.622395
ILMN_1736757	NM_024312.3	GNPTAB	Homo sapiens N-acetylglucosamine-1-phosphate transferase, alpha and beta subunits (GNPTAB), mRNA.	-0.590769
ILMN_1736820	NM_003521.2	HIST1H2BM	Homo sapiens histone cluster 1, H2bm (HIST1H2BM), mRNA.	0.868175
ILMN_1736856	NM_017990.3	PDPR	Homo sapiens pyruvate dehydrogenase phosphatase regulatory subunit (PDPR), mRNA.	0.642787
ILMN_1736888	NM_001033503.1	SAR1B	Homo sapiens SAR1 homolog B (S. cerevisiae) (SAR1B), transcript variant 1, mRNA.	-0.705395
ILMN_1736901	NM_173570.2	ZDHHC23	Homo sapiens zinc finger, DHHC-type containing 23 (ZDHHC23), mRNA.	-0.613486
ILMN_1737074	XM_942424.2	LOC440589	PREDICTED: Homo sapiens similar to ribosomal protein S2, transcript variant 3 (LOC440589), mRNA.	0.92452
ILMN_1737089	NM_004055.4	CAPN5	Homo sapiens calpain 5 (CAPN5), mRNA.	-0.685334
ILMN_1737141	XM_940222.1	LOC654163	PREDICTED: Homo sapiens similar to family with sequence similarity 76, member A (LOC654163), mRNA.	0.767297
ILMN_1737394	NM_005572.3	LMNA	Homo sapiens lamin A/C (LMNA), transcript variant 2, mRNA.	-0.79716
ILMN_1737576	NM_002890.1	RASA1	Homo sapiens RAS p21 protein activator (GTPase activating protein) 1 (RASA1), transcript variant 1, mRNA.	0.768066
ILMN_1737604	NM_018291.2	FLJ10986	Homo sapiens hypothetical protein FLJ10986 (FLJ10986), mRNA.	-0.760894
ILMN_1738173	NM_022840.3	METTL4	Homo sapiens methyltransferase like 4 (METTL4), mRNA.	-0.596109
ILMN_1738217	XM_934271.2	LOC388237	PREDICTED: Homo sapiens similar to kidney-specific protein (KS), transcript variant 6 (LOC388237), mRNA.	0.926048
ILMN_1738450	NM_001475.1	GAGE5	Homo sapiens G antigen 5 (GAGE5), mRNA.	0.625146
ILMN_1738598	XM_944710.1	LOC651483	PREDICTED: Homo sapiens hypothetical LOC651483 (LOC651483), mRNA.	1.02444
ILMN_1738642	NM_016308.1	CMPK1	Homo sapiens cytidine monophosphate (UMP-CMP) kinase 1, cytosolic (CMPK1), mRNA.	-0.653155
ILMN_1738712	NM_180989.4	GPR180	Homo sapiens G protein-coupled receptor 180 (GPR180), mRNA.	-0.715852
ILMN_1738989	NM_001099743.1	GOLSYN	Homo sapiens Golgi-localized protein (GOLSYN), transcript variant 7, mRNA.	-1.47361
ILMN_1739002	XM_496438.2	LOC653487	PREDICTED: Homo sapiens similar to FLJ44060 protein (LOC653487), mRNA.	0.698725
ILMN_1739008	NM_001077198.1	ATG9A	Homo sapiens ATG9 autophagy related 9 homolog A (S. cerevisiae) (ATG9A), transcript variant 1, mRNA.	0.645482
ILMN_1739076	NM_003527.4	HIST1H2BO	Homo sapiens histone cluster 1, H2bo (HIST1H2BO), mRNA.	0.96526
ILMN_1739154	NM_002338.2	LSAMP	Homo sapiens limbic system-associated membrane protein (LSAMP), mRNA.	0.761944
ILMN_1739423	NR_001445.1	RN7SK	Homo sapiens RNA, 7SK small nuclear (RN7SK), non-coding RNA.	1.26493
ILMN_1739531	XM_935484.1	LOC641716	PREDICTED: Homo sapiens similar to septin 7 (LOC641716), mRNA.	0.708292
ILMN_1739674	XM_943170.1	PDE4DIP	PREDICTED: Homo sapiens phosphodiesterase 4D interacting protein (myomegalin), transcript variant 7 (PDE4DIP), mRNA.	-0.743258
ILMN_1739770	NM_004270.3	CRSP9	Homo sapiens cofactor required for Sp1 transcriptional activation, subunit 9, 33kDa (CRSP9), mRNA.	-0.844016
ILMN_1739987	NM_172056.1	KCNH2	Homo sapiens potassium voltage-gated channel, subfamily H (eag-related), member 2 (KCNH2), transcript variant 2, mRNA.	0.782584
ILMN_1740117	XM_942306.1	LOC652697	PREDICTED: Homo sapiens hypothetical protein LOC652697 (LOC652697), mRNA.	0.887627
ILMN_1740538	XM_930532.1	LOC645876	PREDICTED: Homo sapiens hypothetical protein LOC645876 (LOC645876), mRNA.	0.636439
ILMN_1740589	NM_152357.1	ZNF440	Homo sapiens zinc finger protein 440 (ZNF440), mRNA.	0.781802
ILMN_1740900	NM_130851.1	BMP4	Homo sapiens bone morphogenetic protein 4 (BMP4), transcript variant 3, mRNA.	0.697167
ILMN_1741096	NM_004462.3	FDFT1	Homo sapiens farnesyl-diphosphate farnesyltransferase 1 (FDFT1), mRNA.	-0.836657
ILMN_1741259	XM_941676.1	LOC649209	PREDICTED: Homo sapiens similar to 40S ribosomal protein S2 (LOC649209), mRNA.	1.01834
ILMN_1741356	NM_153026.1	PRICKLE1	Homo sapiens prickle homolog 1 (Drosophila) (PRICKLE1), mRNA.	0.969444
ILMN_1741392	NM_000387.3	SLC25A20	Homo sapiens solute carrier family 25 (carnitine/acylcarnitine translocase), member 20 (SLC25A20), nuclear gene encoding mitochondrial protein, mRNA.	-0.819231
ILMN_1741398	NM_014657.1	KIAA0406	Homo sapiens KIAA0406 (KIAA0406), mRNA.	0.733621
ILMN_1741430	NM_021048.3	MAGEA10	Homo sapiens melanoma antigen family A, 10 (MAGEA10), transcript variant 2, mRNA.	-0.717398
ILMN_1742143	NM_021065.2	HIST1H2AD	Homo sapiens histone cluster 1, H2ad (HIST1H2AD), mRNA.	0.668283
ILMN_1742382	NM_014747.2	RIMS3	Homo sapiens regulating synaptic membrane exocytosis 3 (RIMS3), mRNA.	-0.632752
ILMN_1742410	NM_138578.1	BCL2L1	Homo sapiens BCL2-like 1 (BCL2L1), nuclear gene encoding mitochondrial protein, transcript variant 1, mRNA.	0.649366
ILMN_1742473	NM_001031746.2	C10orf72	Homo sapiens chromosome 10 open reading frame 72 (C10orf72), transcript variant 1, mRNA.	-1.216
ILMN_1742541	NM_014803.3	ZNF518A	Homo sapiens zinc finger protein 518A (ZNF518A), mRNA.	-0.630437
ILMN_1742699	NM_145905.1	HMGA1	Homo sapiens high mobility group AT-hook 1 (HMGA1), transcript variant 7, mRNA.	0.655501
ILMN_1742705	NM_139177.2	SLC39A11	Homo sapiens solute carrier family 39 (metal ion transporter), member 11 (SLC39A11), mRNA.	-1.02173
ILMN_1743104	NM_031492.2	RBM4B	Homo sapiens RNA binding motif protein 4B (RBM4B), mRNA.	0.602601
ILMN_1743130	NM_020440.2	PTGFRN	Homo sapiens prostaglandin F2 receptor negative regulator (PTGFRN), mRNA.	-0.827139
ILMN_1743483	XM_379273.2	FLJ14186	PREDICTED: Homo sapiens hypothetical gene supported by AK024248; AL137733 (FLJ14186), mRNA.	0.717999
ILMN_1743646	NM_003370.3	VASP	Homo sapiens vasodilator-stimulated phosphoprotein (VASP), mRNA.	-0.663211
ILMN_1744302	XM_928514.1	LOC645489	PREDICTED: Homo sapiens hypothetical protein LOC645489 (LOC645489), mRNA.	0.616119
ILMN_1744347	XM_060417.3	LOC127295	PREDICTED: Homo sapiens similar to 60S ribosomal protein L36 (LOC127295), mRNA.	0.905772
ILMN_1744534	NM_001001660.2	LYRM5	Homo sapiens LYR motif containing 5 (LYRM5), mRNA.	-1.05238
ILMN_1744623	XM_945628.1	MGC57359	PREDICTED: Homo sapiens similar to Williams Beuren syndrome chromosome region 19, transcript variant 5 (MGC57359), mRNA.	0.981489
ILMN_1744914	NM_032020.3	FUCA2	Homo sapiens fucosidase, alpha-L- 2, plasma (FUCA2), mRNA.	-0.601571
ILMN_1744980	NM_032226.2	ZCCHC7	Homo sapiens zinc finger, CCHC domain containing 7 (ZCCHC7), mRNA.	-0.632436
ILMN_1745021	NM_021194.2	SLC30A1	Homo sapiens solute carrier family 30 (zinc transporter), member 1 (SLC30A1), mRNA.	-0.650998
ILMN_1745274	XM_936909.1	LOC653934	PREDICTED: Homo sapiens similar to peptidylprolyl isomerase domain and WD repeat containing 1 (LOC653934), mRNA.	-0.643561
ILMN_1745473	XM_001126195.1	LOC727942	PREDICTED: Homo sapiens similar to phosphodiesterase 4D interacting protein isoform 2 (LOC727942), mRNA.	-0.675975
ILMN_1745784	NM_014347.1	ZNF324	Homo sapiens zinc finger protein 324 (ZNF324), mRNA.	0.691503
ILMN_1745817	NM_006157.2	NELL1	Homo sapiens NEL-like 1 (chicken) (NELL1), mRNA.	-0.868206
ILMN_1745976	NM_004295.3	TRAF4	Homo sapiens TNF receptor-associated factor 4 (TRAF4), mRNA.	0.728413
ILMN_1746025	NM_032778.3	MINA	Homo sapiens MYC induced nuclear antigen (MINA), transcript variant 2, mRNA.	-0.893932
ILMN_1746243	NM_015641.2	TES	Homo sapiens testis derived transcript (3 LIM domains) (TES), transcript variant 1, mRNA.	1.71923
ILMN_1746368	NM_016275.3	SELT	Homo sapiens selenoprotein T (SELT), mRNA.	-0.662596
ILMN_1746696	NM_015032.1	PDS5B	Homo sapiens PDS5, regulator of cohesion maintenance, homolog B (S. cerevisiae) (PDS5B), mRNA.	-0.73327
ILMN_1746699	NM_152524.3	SGOL2	Homo sapiens shugoshin-like 2 (S. pombe) (SGOL2), mRNA.	-0.690712
ILMN_1746784	NM_001040153.2	SLAIN1	Homo sapiens SLAIN motif family, member 1 (SLAIN1), transcript variant 1, mRNA.	-0.684221
ILMN_1747589	NM_175065.2	HIST2H2AB	Homo sapiens histone cluster 2, H2ab (HIST2H2AB), mRNA.	0.910848
ILMN_1747903	NM_018198.2	DNAJC11	Homo sapiens DnaJ (Hsp40) homolog, subfamily C, member 11 (DNAJC11), mRNA.	0.763448
ILMN_1747911	NM_001786.2	CDC2	Homo sapiens cell division cycle 2, G1 to S and G2 to M (CDC2), transcript variant 1, mRNA.	-0.620368
ILMN_1747935	NM_004487.3	GOLGB1	Homo sapiens golgin B1, golgi integral membrane protein (GOLGB1), mRNA.	-0.633929
ILMN_1748294	XM_942461.1	LOC652800	PREDICTED: Homo sapiens similar to neuron navigator 2 isoform 2 (LOC652800), mRNA.	0.733447
ILMN_1748591	NM_002539.1	ODC1	Homo sapiens ornithine decarboxylase 1 (ODC1), mRNA.	-0.697993
ILMN_1748707	NM_024324.2	CRELD2	Homo sapiens cysteine-rich with EGF-like domains 2 (CRELD2), mRNA.	-0.609801
ILMN_1748884	NM_016272.3	TOB2	Homo sapiens transducer of ERBB2, 2 (TOB2), mRNA.	-0.620846
ILMN_1749447	NM_001013.3	RPS9	Homo sapiens ribosomal protein S9 (RPS9), mRNA.	1.20218
ILMN_1749466	NM_020927.1	VAT1L	Homo sapiens vesicle amine transport protein 1 homolog (T. californica)-like (VAT1L), mRNA.	-1.01021
ILMN_1749776	XM_931922.1	LOC642816	PREDICTED: Homo sapiens similar to hypothetical protein LOC284701, transcript variant 1 (LOC642816), mRNA.	0.681467
ILMN_1749875	XM_001128260.1	LOC728715	PREDICTED: Homo sapiens similar to hCG38149 (LOC728715), mRNA.	0.644314
ILMN_1750102	NM_152463.1	EME1	Homo sapiens essential meiotic endonuclease 1 homolog 1 (S. pombe) (EME1), mRNA.	0.749089
ILMN_1750324	NM_000599.2	IGFBP5	Homo sapiens insulin-like growth factor binding protein 5 (IGFBP5), mRNA.	0.641747
ILMN_1750800	NM_002197.1	ACO1	Homo sapiens aconitase 1, soluble (ACO1), mRNA.	-0.783728
ILMN_1750893	XR_017029.1	LOC441081	PREDICTED: Homo sapiens similar to nuclear pore membrane protein 121 (LOC441081), mRNA.	0.6534
ILMN_1751086	NM_015459.3	ATL3	Homo sapiens atlastin GTPase 3 (ATL3), mRNA.	-0.593428
ILMN_1751276	NM_001709.3	BDNF	Homo sapiens brain-derived neurotrophic factor (BDNF), transcript variant 4, mRNA.	0.9573
ILMN_1751425	NM_024896.2	ERMP1	Homo sapiens endoplasmic reticulum metallopeptidase 1 (ERMP1), mRNA.	-0.657614
ILMN_1751630	NM_182499.3	TDRD10	Homo sapiens tudor domain containing 10 (TDRD10), transcript variant 2, mRNA.	0.744252
ILMN_1751886	NM_005132.2	REC8	Homo sapiens REC8 homolog (yeast) (REC8), transcript variant 1, mRNA.	-0.882616
ILMN_1751898	NM_020374.2	C12orf4	Homo sapiens chromosome 12 open reading frame 4 (C12orf4), mRNA.	-0.650309
ILMN_1751984	NM_002733.3	PRKAG1	Homo sapiens protein kinase, AMP-activated, gamma 1 non-catalytic subunit (PRKAG1), transcript variant 1, mRNA.	0.704501
ILMN_1752197	NM_182612.1	PDDC1	Homo sapiens Parkinson disease 7 domain containing 1 (PDDC1), mRNA.	0.586102
ILMN_1752798	XM_932068.1	LOC642780	PREDICTED: Homo sapiens similar to hypothetical protein LOC284701, transcript variant 2 (LOC642780), mRNA.	0.753113
ILMN_1752832	XM_001130755.1	LOC729602	PREDICTED: Homo sapiens similar to nuclear pore complex interacting protein (LOC729602), mRNA.	0.638311
ILMN_1753207	NM_016263.2	FZR1	Homo sapiens fizzy/cell division cycle 20 related 1 (Drosophila) (FZR1), mRNA.	0.952664
ILMN_1753295	XM_941777.1	LOC652349	PREDICTED: Homo sapiens similar to nodal modulator 2 isoform 2 (LOC652349), mRNA.	0.705056
ILMN_1753712	NM_003765.1	STX10	Homo sapiens syntaxin 10 (STX10), mRNA.	0.634223
ILMN_1753719	NM_004492.1	GTF2A2	Homo sapiens general transcription factor IIA, 2, 12kDa (GTF2A2), mRNA.	-0.631424
ILMN_1754179	NM_003917.2	AP1G2	Homo sapiens adaptor-related protein complex 1, gamma 2 subunit (AP1G2), mRNA.	0.792252
ILMN_1754547	NM_015361.2	R3HDM1	Homo sapiens R3H domain containing 1 (R3HDM1), mRNA.	-0.599641
ILMN_1754558	NM_201550.2	LRRC10	Homo sapiens leucine rich repeat containing 10 (LRRC10), mRNA.	0.774678
ILMN_1754772	XM_939784.1	LOC650698	PREDICTED: Homo sapiens similar to SH3/ankyrin domain gene 2 isoform a (LOC650698), mRNA.	0.689101
ILMN_1754795	NM_005245.3	FAT1	Homo sapiens FAT tumor suppressor homolog 1 (Drosophila) (FAT1), mRNA.	-1.20836
ILMN_1755004	NR_002563.1	SNORD27	Homo sapiens small nucleolar RNA, C/D box 27 (SNORD27), small nucleolar RNA.	-0.642073
ILMN_1755016	NM_133489.2	SLC26A10	Homo sapiens solute carrier family 26, member 10 (SLC26A10), mRNA.	0.949874
ILMN_1755158	NM_012465.2	TLL2	Homo sapiens tolloid-like 2 (TLL2), mRNA.	0.652348
ILMN_1755741	NM_080760.3	DACH1	Homo sapiens dachshund homolog 1 (Drosophila) (DACH1), transcript variant 2, mRNA.	-1.62336
ILMN_1756126	NM_005861.2	STUB1	Homo sapiens STIP1 homology and U-box containing protein 1 (STUB1), mRNA.	0.75192
ILMN_1756404	XM_938830.1	LOC648309	PREDICTED: Homo sapiens hypothetical protein LOC648309 (LOC648309), mRNA.	0.651384
ILMN_1756550	NM_017681.1	NUP62CL	Homo sapiens nucleoporin 62kDa C-terminal like (NUP62CL), mRNA.	-0.597112
ILMN_1756572	NM_015697.6	COQ2	Homo sapiens coenzyme Q2 homolog, prenyltransferase (yeast) (COQ2), mRNA.	-0.600617
ILMN_1756621	XM_931561.1	FLJ00312	PREDICTED: Homo sapiens similar to ARF GTPase-activating protein, transcript variant 8 (FLJ00312), mRNA.	0.778296
ILMN_1757085	NM_006185.2	NUMA1	Homo sapiens nuclear mitotic apparatus protein 1 (NUMA1), mRNA.	0.861649
ILMN_1757172	XM_942813.1	LOC647456	PREDICTED: Homo sapiens hypothetical protein LOC647455, transcript variant 2 (LOC647456), mRNA.	0.594966
ILMN_1757287	NM_002748.2	MAPK6	Homo sapiens mitogen-activated protein kinase 6 (MAPK6), mRNA.	-0.649093
ILMN_1757461	NM_002217.3	ITIH3	Homo sapiens inter-alpha (globulin) inhibitor H3 (ITIH3), mRNA.	0.831878
ILMN_1757552	NM_012232.3	PTRF	Homo sapiens polymerase I and transcript release factor (PTRF), mRNA.	-2.91066
ILMN_1757604	NM_213674.1	TPM2	Homo sapiens tropomyosin 2 (beta) (TPM2), transcript variant 2, mRNA.	0.86605
ILMN_1757754	NM_022491.2	SUDS3	Homo sapiens suppressor of defective silencing 3 homolog (S. cerevisiae) (SUDS3), mRNA.	-0.708627
ILMN_1758034	NM_004453.1	ETFDH	Homo sapiens electron-transferring-flavoprotein dehydrogenase (ETFDH), nuclear gene encoding mitochondrial protein, mRNA.	-0.897518
ILMN_1758085	NM_203466.1	PPIL5	Homo sapiens peptidylprolyl isomerase (cyclophilin)-like 5 (PPIL5), transcript variant 2, mRNA.	0.600397
ILMN_1758104	NM_001039091.1	PRPS2	Homo sapiens phosphoribosyl pyrophosphate synthetase 2 (PRPS2), transcript variant 1, mRNA.	-0.598359
ILMN_1758146	NM_001040023.1	SIRPA	Homo sapiens signal-regulatory protein alpha (SIRPA), transcript variant 2, mRNA.	-1.09942
ILMN_1758213	NM_020918.3	GPAM	Homo sapiens glycerol-3-phosphate acyltransferase, mitochondrial (GPAM), nuclear gene encoding mitochondrial protein, mRNA.	-0.914717
ILMN_1758378	NM_000368.3	TSC1	Homo sapiens tuberous sclerosis 1 (TSC1), transcript variant 1, mRNA.	0.722055
ILMN_1758846	NM_052855.2	ANKRD40	Homo sapiens ankyrin repeat domain 40 (ANKRD40), mRNA.	0.65542
ILMN_1759084	NM_017864.2	INTS8	Homo sapiens integrator complex subunit 8 (INTS8), mRNA.	-0.821838
ILMN_1759952	NM_002790.2	PSMA5	Homo sapiens proteasome (prosome, macropain) subunit, alpha type, 5 (PSMA5), mRNA.	-0.6142
ILMN_1760490	NM_001105.2	ACVR1	Homo sapiens activin A receptor, type I (ACVR1), mRNA.	-0.872401
ILMN_1760682	NM_018991.2	STAG3L1	Homo sapiens stromal antigen 3-like 1 (STAG3L1), transcript variant 1, mRNA.	1.112
ILMN_1760718	NM_031449.3	ZMIZ2	Homo sapiens zinc finger, MIZ-type containing 2 (ZMIZ2), transcript variant 1, mRNA.	0.933004
ILMN_1760792	NM_018846.2	KLHL7	Homo sapiens kelch-like 7 (Drosophila) (KLHL7), transcript variant 2, mRNA.	-0.669315
ILMN_1760982	NM_007151.1	ZNF187	Homo sapiens zinc finger protein 187 (ZNF187), transcript variant 1, mRNA.	-0.589899
ILMN_1761457	XM_932437.1	LOC653238	PREDICTED: Homo sapiens similar to TFIIH basal transcription factor complex p44 subunit (Basic transcription factor 2 44 kDa subunit) (BTF2-p44) (General transcription factor IIH polypeptide 2), transcript variant 16 (LOC653238), mRNA.	0.775506
ILMN_1761833	NM_014585.4	SLC40A1	Homo sapiens solute carrier family 40 (iron-regulated transporter), member 1 (SLC40A1), mRNA.	-0.636462
ILMN_1761858	NM_033290.2	MID1	Homo sapiens midline 1 (Opitz/BBB syndrome) (MID1), transcript variant 3, mRNA.	-0.936151
ILMN_1761865	XM_294802.5	LOC641704	PREDICTED: Homo sapiens similar to hypothetical protein LOC284701, transcript variant 1 (LOC641704), mRNA.	0.842795
ILMN_1762134	NM_018479.2	ECHDC1	Homo sapiens enoyl Coenzyme A hydratase domain containing 1 (ECHDC1), mRNA.	-0.654872
ILMN_1762235	XM_373973.3	LOC388923	PREDICTED: Homo sapiens hypothetical LOC388923 (LOC388923), mRNA.	0.842208
ILMN_1762573	NR_002161.1	LOC401630	Homo sapiens hypothetical LOC401630 (LOC401630), non-coding RNA.	0.707238
ILMN_1762769	NR_003655.1	POLR2J4	Homo sapiens polymerase (RNA) II (DNA directed) polypeptide J, 13.3kDa pseudogene (POLR2J4) on chromosome 7.	0.888851
ILMN_1762899	NM_001964.2	EGR1	Homo sapiens early growth response 1 (EGR1), mRNA.	0.590668
ILMN_1763027	XM_936314.1	CAMK2B	PREDICTED: Homo sapiens calcium/calmodulin-dependent protein kinase (CaM kinase) II beta (CAMK2B), mRNA.	-0.817896
ILMN_1763269	NM_025235.2	TNKS2	Homo sapiens tankyrase, TRF1-interacting ankyrin-related ADP-ribose polymerase 2 (TNKS2), mRNA.	-0.670238
ILMN_1763433	NM_015163.4	TRIM9	Homo sapiens tripartite motif-containing 9 (TRIM9), transcript variant 1, mRNA.	-0.935064
ILMN_1763685	XM_932444.1	LOC339047	PREDICTED: Homo sapiens hypothetical protein LOC339047, transcript variant 33 (LOC339047), mRNA.	0.588176
ILMN_1763704	NM_183337.1	RGS11	Homo sapiens regulator of G-protein signaling 11 (RGS11), transcript variant 1, mRNA.	0.867382
ILMN_1764605	NM_020996.1	FGF6	Homo sapiens fibroblast growth factor 6 (FGF6), mRNA.	0.758531
ILMN_1764709	NM_005461.3	MAFB	Homo sapiens v-maf musculoaponeurotic fibrosarcoma oncogene homolog B (avian) (MAFB), mRNA.	-0.642714
ILMN_1764861	NM_016048.1	ISOC1	Homo sapiens isochorismatase domain containing 1 (ISOC1), mRNA.	-0.652885
ILMN_1765132	NM_032857.2	LACTB	Homo sapiens lactamase, beta (LACTB), nuclear gene encoding mitochondrial protein, transcript variant 1, mRNA.	-0.719446
ILMN_1765341	XR_016118.1	LOC644734	PREDICTED: Homo sapiens similar to Zinc finger protein 85 (Zinc finger protein HPF4) (HTF1) (LOC644734), mRNA.	-0.604078
ILMN_1765607	NM_001043.2	SLC6A2	Homo sapiens solute carrier family 6 (neurotransmitter transporter, noradrenalin), member 2 (SLC6A2), mRNA.	-0.695637
ILMN_1765640	XM_926195.1	LOC642773	PREDICTED: Homo sapiens similar to Myc-associated zinc finger protein (MAZI) (Purine-binding transcription factor) (Pur-1) (ZF87) (ZIF87) (LOC642773), mRNA.	0.615971
ILMN_1765860	NM_144658.3	DOCK11	Homo sapiens dedicator of cytokinesis 11 (DOCK11), mRNA.	-0.612875
ILMN_1765966	NM_001819.1	CHGB	Homo sapiens chromogranin B (secretogranin 1) (CHGB), mRNA.	-0.597974
ILMN_1766165	NM_000345.2	SNCA	Homo sapiens synuclein, alpha (non A4 component of amyloid precursor) (SNCA), transcript variant NACP140, mRNA.	-0.973826
ILMN_1766169	NM_005504.4	BCAT1	Homo sapiens branched chain aminotransferase 1, cytosolic (BCAT1), mRNA.	-1.10548
ILMN_1766446	NM_016947.1	C6orf48	Homo sapiens chromosome 6 open reading frame 48 (C6orf48), mRNA.	1.3709
ILMN_1766458	XM_934843.1	LOC653537	PREDICTED: Homo sapiens similar to hect domain and RLD 2, transcript variant 2 (LOC653537), mRNA.	0.749604
ILMN_1766573	NR_001566.1	TERC	Homo sapiens telomerase RNA component (TERC), telomerase RNA.	0.814411
ILMN_1766657	NM_004099.4	STOM	Homo sapiens stomatin (STOM), transcript variant 1, mRNA.	-0.630589
ILMN_1766896	NM_001039617.1	ZDHHC19	Homo sapiens zinc finger, DHHC-type containing 19 (ZDHHC19), mRNA.	0.806351
ILMN_1766914	NM_002404.1	MFAP4	Homo sapiens microfibrillar-associated protein 4 (MFAP4), mRNA.	-1.27501
ILMN_1766951	NM_002449.4	MSX2	Homo sapiens msh homeobox 2 (MSX2), mRNA.	0.858678
ILMN_1767086	XM_499348.3	MGC57359	PREDICTED: Homo sapiens similar to Williams Beuren syndrome chromosome region 19, transcript variant 3 (MGC57359), mRNA.	0.71158
ILMN_1767139	NM_015965.4	NDUFA13	Homo sapiens NADH dehydrogenase (ubiquinone) 1 alpha subcomplex, 13 (NDUFA13), mRNA.	0.69613
ILMN_1767448	NM_005780.1	LHFP	Homo sapiens lipoma HMGIC fusion partner (LHFP), mRNA.	-0.589219
ILMN_1767612	NM_031885.2	BBS2	Homo sapiens Bardet-Biedl syndrome 2 (BBS2), mRNA.	-0.587458
ILMN_1767691	NM_032353.2	VPS25	Homo sapiens vacuolar protein sorting 25 homolog (S. cerevisiae) (VPS25), mRNA.	0.586026
ILMN_1767839	NM_173832.3	ZFP41	Homo sapiens zinc finger protein 41 homolog (mouse) (ZFP41), mRNA.	0.775491
ILMN_1768112	XM_378223.3	LOC399753	PREDICTED: Homo sapiens hypothetical gene supported by AK093334; AL833330; BC020871; BC032492, transcript variant 1 (LOC399753), mRNA.	0.907906
ILMN_1768505	NM_001560.2	IL13RA1	Homo sapiens interleukin 13 receptor, alpha 1 (IL13RA1), mRNA.	-1.82377
ILMN_1768867	NM_003664.3	AP3B1	Homo sapiens adaptor-related protein complex 3, beta 1 subunit (AP3B1), mRNA.	-0.620934
ILMN_1768994	NM_001187.1	BAGE	Homo sapiens B melanoma antigen (BAGE), mRNA.	0.751892
ILMN_1769207	NM_153033.1	KCTD7	Homo sapiens potassium channel tetramerisation domain containing 7 (KCTD7), mRNA.	1.08087
ILMN_1769299	NM_181873.2	MTMR11	Homo sapiens myotubularin related protein 11 (MTMR11), mRNA.	-0.806768
ILMN_1769720	NM_014393.1	STAU2	Homo sapiens staufen, RNA binding protein, homolog 2 (Drosophila) (STAU2), mRNA.	-0.659012
ILMN_1769810	NM_006407.3	ARL6IP5	Homo sapiens ADP-ribosylation-like factor 6 interacting protein 5 (ARL6IP5), mRNA.	-0.695729
ILMN_1769883	NM_004969.1	IDE	Homo sapiens insulin-degrading enzyme (IDE), mRNA.	-0.637963
ILMN_1770084	NM_006283.1	TACC1	Homo sapiens transforming, acidic coiled-coil containing protein 1 (TACC1), mRNA.	-0.800199
ILMN_1770444	NM_021036.1	SMA5	Homo sapiens SMA5 (SMA5), mRNA.	0.802904
ILMN_1770502	NM_133637.1	DQX1	Homo sapiens DEAQ box polypeptide 1 (RNA-dependent ATPase) (DQX1), mRNA.	1.25138
ILMN_1770667	NM_016217.2	HECA	Homo sapiens headcase homolog (Drosophila) (HECA), mRNA.	0.853269
ILMN_1771026	NM_002047.2	GARS	Homo sapiens glycyl-tRNA synthetase (GARS), mRNA.	-0.785334
ILMN_1771334	NM_183387.1	EML5	Homo sapiens echinoderm microtubule associated protein like 5 (EML5), mRNA.	0.756178
ILMN_1771411	NM_013339.2	ALG6	Homo sapiens asparagine-linked glycosylation 6 homolog (S. cerevisiae, alpha-1,3-glucosyltransferase) (ALG6), mRNA.	-0.690365
ILMN_1771537	XM_933692.1	LOC643920	PREDICTED: Homo sapiens region containing similar to Williams Beuren syndrome chromosome region 19; hypothetical LOC441257, transcript variant 2 (LOC643920), mRNA.	0.607975
ILMN_1771720	XM_498421.2	LOC645162	PREDICTED: Homo sapiens similar to cis-Golgi matrix protein GM130 (LOC645162), mRNA.	0.639691
ILMN_1771824	NM_032317.2	DNAJC30	Homo sapiens DnaJ (Hsp40) homolog, subfamily C, member 30 (DNAJC30), mRNA.	0.619922
ILMN_1771903	NM_024057.2	NUP37	Homo sapiens nucleoporin 37kDa (NUP37), mRNA.	-0.706745
ILMN_1772241	NM_003129.3	SQLE	Homo sapiens squalene epoxidase (SQLE), mRNA.	-0.683621
ILMN_1772302	NM_006441.1	MTHFS	Homo sapiens 5,10-methenyltetrahydrofolate synthetase (5-formyltetrahydrofolate cyclo-ligase) (MTHFS), mRNA.	-0.638853
ILMN_1772446	NM_032829.1	C12orf34	Homo sapiens chromosome 12 open reading frame 34 (C12orf34), mRNA.	0.644665
ILMN_1772521	NM_015440.3	MTHFD1L	Homo sapiens methylenetetrahydrofolate dehydrogenase (NADP+ dependent) 1-like (MTHFD1L), mRNA.	-0.810902
ILMN_1772743	NM_005482.2	PIGK	Homo sapiens phosphatidylinositol glycan anchor biosynthesis, class K (PIGK), mRNA.	-0.697959
ILMN_1772814	NM_016231.4	NLK	Homo sapiens nemo-like kinase (NLK), mRNA.	-0.596249
ILMN_1772821	XM_371461.4	KIAA1671	PREDICTED: Homo sapiens KIAA1671 protein (KIAA1671), mRNA.	-0.634151
ILMN_1772888	XR_017614.1	LOC645688	PREDICTED: Homo sapiens similar to 60S ribosomal protein L12 (LOC645688), mRNA.	0.743095
ILMN_1772910	NM_002048.1	GAS1	Homo sapiens growth arrest-specific 1 (GAS1), mRNA.	-0.918776
ILMN_1773042	NM_015595.2	SGEF	Homo sapiens Src homology 3 domain-containing guanine nucleotide exchange factor (SGEF), mRNA.	0.599572
ILMN_1773238	NM_005283.2	XCR1	Homo sapiens chemokine (C motif) receptor 1 (XCR1), transcript variant 1, mRNA.	0.659013
ILMN_1773337	NM_012242.2	DKK1	Homo sapiens dickkopf homolog 1 (Xenopus laevis) (DKK1), mRNA.	0.736704
ILMN_1773390	XM_936043.1	LOC641996	PREDICTED: Homo sapiens hypothetical protein LOC641996 (LOC641996), mRNA.	0.692623
ILMN_1773567	NM_005560.3	LAMA5	Homo sapiens laminin, alpha 5 (LAMA5), mRNA.	-0.601138
ILMN_1773576	NM_003909.2	CPNE3	Homo sapiens copine III (CPNE3), mRNA.	-0.621138
ILMN_1773645	NM_021971.1	GMPPB	Homo sapiens GDP-mannose pyrophosphorylase B (GMPPB), transcript variant 2, mRNA.	-0.607659
ILMN_1773885	NM_001034023.1	DMAP1	Homo sapiens DNA methyltransferase 1 associated protein 1 (DMAP1), transcript variant 2, mRNA.	0.598436
ILMN_1773959	NM_030965.1	ST6GALNAC5	Homo sapiens ST6 (alpha-N-acetyl-neuraminyl-2,3-beta-galactosyl-1, 3)-N-acetylgalactosaminide alpha-2,6-sialyltransferase 5 (ST6GALNAC5), mRNA.	-0.959875
ILMN_1773964	NM_006026.2	H1FX	Homo sapiens H1 histone family, member X (H1FX), mRNA.	0.890121
ILMN_1774028	NM_014637.2	MTFR1	Homo sapiens mitochondrial fission regulator 1 (MTFR1), nuclear gene encoding mitochondrial protein, mRNA.	-0.98748
ILMN_1774228	XM_944131.1	LOC650280	PREDICTED: Homo sapiens hypothetical protein LOC650280 (LOC650280), mRNA.	0.620073
ILMN_1774761	NM_000647.4	CCR2	Homo sapiens chemokine (C-C motif) receptor 2 (CCR2), transcript variant A, mRNA.	0.696364
ILMN_1775012	NM_176824.1	BBS7	Homo sapiens Bardet-Biedl syndrome 7 (BBS7), transcript variant 1, mRNA.	-0.831553
ILMN_1775235	NM_001025108.1	AFF3	Homo sapiens AF4/FMR2 family, member 3 (AFF3), transcript variant 2, mRNA.	-0.723375
ILMN_1775448	NM_053024.2	PFN2	Homo sapiens profilin 2 (PFN2), transcript variant 1, mRNA.	-0.656863
ILMN_1775479	XM_939119.1	LOC650028	PREDICTED: Homo sapiens similar to voltage-gated sodium channel type V alpha isoform b (LOC650028), mRNA.	-0.676715
ILMN_1775762	NM_002070.2	GNAI2	Homo sapiens guanine nucleotide binding protein (G protein), alpha inhibiting activity polypeptide 2 (GNAI2), transcript variant 1, mRNA.	-0.742619
ILMN_1775919	NM_022102.1	C6orf79	Homo sapiens chromosome 6 open reading frame 79 (C6orf79), transcript variant 2, mRNA.	0.612185
ILMN_1776157	NM_080415.1	2016-09-04	Homo sapiens septin 4 (SEPT4), transcript variant 2, mRNA.	-0.69307
ILMN_1776175	XM_373979.2	LOC388938	PREDICTED: Homo sapiens hypothetical LOC388938 (LOC388938), mRNA.	0.669596
ILMN_1776314	NM_020402.2	CHRNA10	Homo sapiens cholinergic receptor, nicotinic, alpha 10 (CHRNA10), mRNA.	0.664145
ILMN_1776363	NM_020977.2	ANK2	Homo sapiens ankyrin 2, neuronal (ANK2), transcript variant 2, mRNA.	-1.00362
ILMN_1776480	NM_015517.3	HINFP	Homo sapiens histone H4 transcription factor (HINFP), transcript variant 1, mRNA.	0.732789
ILMN_1776523	XM_932802.2	LOC645307	PREDICTED: Homo sapiens hypothetical LOC645307 (LOC645307), mRNA.	0.697927
ILMN_1776586	NM_016093.2	RPL26L1	Homo sapiens ribosomal protein L26-like 1 (RPL26L1), mRNA.	-0.635637
ILMN_1776703	NM_052887.2	TIRAP	Homo sapiens toll-interleukin 1 receptor (TIR) domain containing adaptor protein (TIRAP), transcript variant 1, mRNA.	0.753741
ILMN_1777245	XM_940870.1	RTL1	PREDICTED: Homo sapiens retrotransposon-like 1 (RTL1), mRNA.	0.732286
ILMN_1777261	NM_001040020.1	FAM3C	Homo sapiens family with sequence similarity 3, member C (FAM3C), transcript variant 2, mRNA.	-0.587501
ILMN_1777347	XM_943243.1	LOC647841	PREDICTED: Homo sapiens hypothetical protein LOC647840, transcript variant 2 (LOC647841), mRNA.	0.609556
ILMN_1777564	NM_002358.2	MAD2L1	Homo sapiens MAD2 mitotic arrest deficient-like 1 (yeast) (MAD2L1), mRNA.	-0.697769
ILMN_1777963	NM_021179.1	C1orf114	Homo sapiens chromosome 1 open reading frame 114 (C1orf114), mRNA.	-0.601768
ILMN_1777977	XM_933068.1	LOC643980	PREDICTED: Homo sapiens similar to FRG1 protein (FSHD region gene 1 protein), transcript variant 2 (LOC643980), mRNA.	0.593407
ILMN_1778013	XM_001134215.1	PDPR	PREDICTED: Homo sapiens pyruvate dehydrogenase phosphatase regulatory subunit (PDPR), mRNA.	0.746008
ILMN_1778128	XM_932064.1	LOC642780	PREDICTED: Homo sapiens similar to hypothetical protein LOC284701, transcript variant 1 (LOC642780), mRNA.	0.794741
ILMN_1778684	NM_199192.1	BRE	Homo sapiens brain and reproductive organ-expressed (TNFRSF1A modulator) (BRE), transcript variant 5, mRNA.	-0.701599
ILMN_1778929	XM_932397.1	LOC339047	PREDICTED: Homo sapiens hypothetical protein LOC339047, transcript variant 25 (LOC339047), mRNA.	1.0348
ILMN_1778985	NM_138364.2	PRMT10	Homo sapiens protein arginine methyltransferase 10 (putative) (PRMT10), mRNA.	-0.840515
ILMN_1779147	NM_003633.1	ENC1	Homo sapiens ectodermal-neural cortex (with BTB-like domain) (ENC1), mRNA.	-0.626499
ILMN_1779373	NM_003522.3	HIST1H2BF	Homo sapiens histone cluster 1, H2bf (HIST1H2BF), mRNA.	0.705236
ILMN_1779376	NM_002093.2	GSK3B	Homo sapiens glycogen synthase kinase 3 beta (GSK3B), mRNA.	-0.636725
ILMN_1779648	NM_033445.2	HIST3H2A	Homo sapiens histone cluster 3, H2a (HIST3H2A), mRNA.	0.853177
ILMN_1779780	NM_001040144.1	CHTF8	Homo sapiens CTF8, chromosome transmission fidelity factor 8 homolog (S. cerevisiae) (CHTF8), transcript variant 2, mRNA.	0.650241
ILMN_1779800	NM_018650.3	MARK1	Homo sapiens MAP/microtubule affinity-regulating kinase 1 (MARK1), mRNA.	-0.666389
ILMN_1779875	NM_006288.2	THY1	Homo sapiens Thy-1 cell surface antigen (THY1), mRNA.	-0.597028
ILMN_1780100	XM_932905.1	LOC645446	PREDICTED: Homo sapiens hypothetical protein LOC645446 (LOC645446), mRNA.	0.624105
ILMN_1780799	NM_001040092.1	ENPP2	Homo sapiens ectonucleotide pyrophosphatase/phosphodiesterase 2 (ENPP2), transcript variant 2, mRNA.	1.89377
ILMN_1780861	XM_927769.1	LOC653506	PREDICTED: Homo sapiens similar to meteorin, glial cell differentiation regulator-like (LOC653506), mRNA.	-0.859417
ILMN_1781010	NM_019555.1	ARHGEF3	Homo sapiens Rho guanine nucleotide exchange factor (GEF) 3 (ARHGEF3), mRNA.	-0.595789
ILMN_1781121	NM_001002926.1	TWISTNB	Homo sapiens TWIST neighbor (TWISTNB), mRNA.	-0.660144
ILMN_1781137	NM_021029.3	RPL36A	Homo sapiens ribosomal protein L36a (RPL36A), mRNA.	0.641328
ILMN_1781173	NM_014707.1	HDAC9	Homo sapiens histone deacetylase 9 (HDAC9), transcript variant 3, mRNA.	-0.602855
ILMN_1781360	NM_005792.1	MPHOSPH6	Homo sapiens M-phase phosphoprotein 6 (MPHOSPH6), mRNA.	-0.720859
ILMN_1781386	NM_017983.4	WIPI1	Homo sapiens WD repeat domain, phosphoinositide interacting 1 (WIPI1), mRNA.	-1.43614
ILMN_1781560	NM_006100.2	ST3GAL6	Homo sapiens ST3 beta-galactoside alpha-2,3-sialyltransferase 6 (ST3GAL6), mRNA.	0.78978
ILMN_1781841	NM_201630.1	LRRN2	Homo sapiens leucine rich repeat neuronal 2 (LRRN2), transcript variant 2, mRNA.	0.603433
ILMN_1781870	NM_005105.2	RBM8A	Homo sapiens RNA binding motif protein 8A (RBM8A), mRNA.	0.720098
ILMN_1781987	NM_004935.2	CDK5	Homo sapiens cyclin-dependent kinase 5 (CDK5), mRNA.	0.798935
ILMN_1781996	NM_152395.1	NUDT16	Homo sapiens nudix (nucleoside diphosphate linked moiety X)-type motif 16 (NUDT16), mRNA.	-1.01422
ILMN_1782513	NM_144964.2	RG9MTD3	Homo sapiens RNA (guanine-9-) methyltransferase domain containing 3 (RG9MTD3), mRNA.	0.826902
ILMN_1782538	NM_003380.2	VIM	Homo sapiens vimentin (VIM), mRNA.	-1.16112
ILMN_1782688	NM_024838.4	THNSL1	Homo sapiens threonine synthase-like 1 (S. cerevisiae) (THNSL1), mRNA.	-0.70271
ILMN_1782938	NM_018593.3	SLC16A10	Homo sapiens solute carrier family 16, member 10 (aromatic amino acid transporter) (SLC16A10), mRNA.	-0.609542
ILMN_1783226	NM_003145.3	SSR2	Homo sapiens signal sequence receptor, beta (translocon-associated protein beta) (SSR2), mRNA.	0.614833
ILMN_1783852	NM_006016.3	CD164	Homo sapiens CD164 molecule, sialomucin (CD164), mRNA.	-0.890383
ILMN_1783954	NM_001085471.1	FOXN3	Homo sapiens forkhead box N3 (FOXN3), transcript variant 1, mRNA.	0.979107
ILMN_1784299	NM_024038.2	C19orf43	Homo sapiens chromosome 19 open reading frame 43 (C19orf43), mRNA.	0.625822
ILMN_1784328	NR_002565.1	SNORD25	Homo sapiens small nucleolar RNA, C/D box 25 (SNORD25), small nucleolar RNA.	0.871923
ILMN_1784380	NM_138287.2	DTX3L	Homo sapiens deltex 3-like (Drosophila) (DTX3L), mRNA.	-0.778994
ILMN_1784535	XM_371655.3	LOC389137	PREDICTED: Homo sapiens hypothetical LOC389137, transcript variant 2 (LOC389137), mRNA.	-0.688666
ILMN_1784554	XM_936461.1	LOC647389	PREDICTED: Homo sapiens hypothetical protein LOC647389 (LOC647389), mRNA.	0.704964
ILMN_1784584	NM_021930.4	RINT1	Homo sapiens RAD50 interactor 1 (RINT1), mRNA.	-0.719452
ILMN_1784602	NM_000389.2	CDKN1A	Homo sapiens cyclin-dependent kinase inhibitor 1A (p21, Cip1) (CDKN1A), transcript variant 1, mRNA.	-1.36171
ILMN_1784678	NM_002585.1	PBX1	Homo sapiens pre-B-cell leukemia homeobox 1 (PBX1), mRNA.	1.22788
ILMN_1784783	NM_003551.2	NME5	Homo sapiens non-metastatic cells 5, protein expressed in (nucleoside-diphosphate kinase) (NME5), mRNA.	-0.711027
ILMN_1785170	NM_177949.1	ARMCX2	Homo sapiens armadillo repeat containing, X-linked 2 (ARMCX2), mRNA.	-1.03258
ILMN_1785252	NM_134426.2	SLC26A6	Homo sapiens solute carrier family 26, member 6 (SLC26A6), transcript variant 3, mRNA.	-0.746787
ILMN_1785345	NM_020370.1	GPR84	Homo sapiens G protein-coupled receptor 84 (GPR84), mRNA.	0.620701
ILMN_1785406	NM_004538.3	NAP1L3	Homo sapiens nucleosome assembly protein 1-like 3 (NAP1L3), mRNA.	-1.77189
ILMN_1785527	NM_021221.2	LY6G5B	Homo sapiens lymphocyte antigen 6 complex, locus G5B (LY6G5B), mRNA.	1.10293
ILMN_1785646	NM_153321.1	PMP22	Homo sapiens peripheral myelin protein 22 (PMP22), transcript variant 2, mRNA.	-0.906881
ILMN_1785831	NM_001001483.1	ZDHHC13	Homo sapiens zinc finger, DHHC-type containing 13 (ZDHHC13), transcript variant 2, mRNA.	-0.718725
ILMN_1786186	NM_178025.1	GGTL3	Homo sapiens gamma-glutamyltransferase-like 3 (GGTL3), transcript variant 2, mRNA.	0.804719
ILMN_1786197	NM_005654.4	NR2F1	Homo sapiens nuclear receptor subfamily 2, group F, member 1 (NR2F1), mRNA.	0.720663
ILMN_1787103	XM_931685.1	LOC643612	PREDICTED: Homo sapiens hypothetical protein LOC643612 (LOC643612), mRNA.	-0.680083
ILMN_1787259	NM_194439.1	RNF212	Homo sapiens ring finger protein 212 (RNF212), mRNA.	0.667304
ILMN_1787280	NM_024037.1	C1orf135	Homo sapiens chromosome 1 open reading frame 135 (C1orf135), mRNA.	-0.605565
ILMN_1787511	NM_025264.3	THUMPD2	Homo sapiens THUMP domain containing 2 (THUMPD2), mRNA.	-0.607117
ILMN_1787555	XM_941319.1	UNQ6975	PREDICTED: Homo sapiens NGNL6975 (UNQ6975), mRNA.	0.677612
ILMN_1787567	NM_006022.2	TSC22D1	Homo sapiens TSC22 domain family, member 1 (TSC22D1), transcript variant 2, mRNA.	-0.833822
ILMN_1787595	NM_033167.2	B3GALNT1	Homo sapiens beta-1,3-N-acetylgalactosaminyltransferase 1 (globoside blood group) (B3GALNT1), transcript variant 2, mRNA.	-0.644575
ILMN_1787843	NM_032303.3	HSDL2	Homo sapiens hydroxysteroid dehydrogenase like 2 (HSDL2), mRNA.	-0.865492
ILMN_1787931	NR_003664.1	LOC389517	Homo sapiens Williams Beuren syndrome chromosome region 19 pseudogene (LOC389517) on chromosome 7.	0.886281
ILMN_1788489	NM_021018.2	HIST1H3F	Homo sapiens histone cluster 1, H3f (HIST1H3F), mRNA.	0.670454
ILMN_1788538	NM_032041.1	NCALD	Homo sapiens neurocalcin delta (NCALD), mRNA.	-0.642549
ILMN_1788818	NM_017628.3	TET2	Homo sapiens tet oncogene family member 2 (TET2), transcript variant 2, mRNA.	0.633395
ILMN_1789086	XM_930883.1	LOC642334	PREDICTED: Homo sapiens similar to hypothetical protein LOC284701, transcript variant 1 (LOC642334), mRNA.	0.810604
ILMN_1789196	NM_213674.1	TPM2	Homo sapiens tropomyosin 2 (beta) (TPM2), transcript variant 2, mRNA.	0.995938
ILMN_1789364	NM_213603.2	ZNF789	Homo sapiens zinc finger protein 789 (ZNF789), transcript variant 1, mRNA.	0.624618
ILMN_1789504	NM_002833.2	PTPN9	Homo sapiens protein tyrosine phosphatase, non-receptor type 9 (PTPN9), mRNA.	-0.716279
ILMN_1789965	XM_933038.1	LOC643313	PREDICTED: Homo sapiens similar to hypothetical protein LOC284701, transcript variant 3 (LOC643313), mRNA.	0.819115
ILMN_1790162	XM_936434.2	LOC441155	PREDICTED: Homo sapiens similar to Zinc finger CCCH-type domain-containing protein 11A, transcript variant 1 (LOC441155), mRNA.	0.636036
ILMN_1790891	NM_006825.2	CKAP4	Homo sapiens cytoskeleton-associated protein 4 (CKAP4), mRNA.	-0.666123
ILMN_1791114	NM_004065.2	CDR1	Homo sapiens cerebellar degeneration-related protein 1, 34kDa (CDR1), mRNA.	0.730925
ILMN_1791149	NM_018694.2	ARL6IP4	Homo sapiens ADP-ribosylation-like factor 6 interacting protein 4 (ARL6IP4), transcript variant 1, mRNA.	0.833938
ILMN_1791375	NM_001025202.2	STAG3L2	Homo sapiens stromal antigen 3-like 2 (STAG3L2), mRNA.	0.715903
ILMN_1791642	XM_937612.1	LOC91664	PREDICTED: Homo sapiens hypothetical protein BC007307 (LOC91664), mRNA.	0.634089
ILMN_1791792	NM_020375.2	C12orf5	Homo sapiens chromosome 12 open reading frame 5 (C12orf5), mRNA.	-1.09039
ILMN_1792110	NM_024541.2	C10orf76	Homo sapiens chromosome 10 open reading frame 76 (C10orf76), mRNA.	-0.767113
ILMN_1792283	NM_006413.3	RPP30	Homo sapiens ribonuclease P/MRP 30kDa subunit (RPP30), mRNA.	0.623546
ILMN_1792409	NM_133265.2	AMOT	Homo sapiens angiomotin (AMOT), transcript variant 2, mRNA.	-0.772354
ILMN_1792689	NM_003512.3	HIST1H2AC	Homo sapiens histone cluster 1, H2ac (HIST1H2AC), mRNA.	0.744204
ILMN_1792820	NM_015658.1	NOC2L	Homo sapiens nucleolar complex associated 2 homolog (S. cerevisiae) (NOC2L), mRNA.	0.668684
ILMN_1792947	NM_001017420.2	ESCO2	Homo sapiens establishment of cohesion 1 homolog 2 (S. cerevisiae) (ESCO2), mRNA.	-0.705029
ILMN_1792955	NM_001007561.1	IRGQ	Homo sapiens immunity-related GTPase family, Q (IRGQ), mRNA.	0.64606
ILMN_1793373	XM_935063.1	RGPD4	PREDICTED: Homo sapiens RANBP2-like and GRIP domain containing 4, transcript variant 6 (RGPD4), mRNA.	0.650908
ILMN_1793474	NM_198336.1	INSIG1	Homo sapiens insulin induced gene 1 (INSIG1), transcript variant 2, mRNA.	-0.955559
ILMN_1793525	NM_012313.1	KIR2DS3	Homo sapiens killer cell immunoglobulin-like receptor, two domains, short cytoplasmic tail, 3 (KIR2DS3), mRNA.	0.60252
ILMN_1793724	NM_138807.2	C3orf31	Homo sapiens chromosome 3 open reading frame 31 (C3orf31), mRNA.	-0.72521
ILMN_1793950	XM_926231.1	P704P	PREDICTED: Homo sapiens prostate-specific P704P (P704P), mRNA.	0.618459
ILMN_1794070	NM_152345.4	ANKRD13B	Homo sapiens ankyrin repeat domain 13B (ANKRD13B), mRNA.	0.699437
ILMN_1794095	NM_000865.1	HTR1E	Homo sapiens 5-hydroxytryptamine (serotonin) receptor 1E (HTR1E), mRNA.	-0.62995
ILMN_1794501	NM_005329.2	HAS3	Homo sapiens hyaluronan synthase 3 (HAS3), transcript variant 1, mRNA.	-0.714049
ILMN_1794638	NM_194435.1	VIP	Homo sapiens vasoactive intestinal peptide (VIP), transcript variant 2, mRNA.	0.628737
ILMN_1794740	NM_001039490.1	CD151	Homo sapiens CD151 molecule (Raph blood group) (CD151), transcript variant 5, mRNA.	0.951135
ILMN_1794825	NM_000382.2	ALDH3A2	Homo sapiens aldehyde dehydrogenase 3 family, member A2 (ALDH3A2), transcript variant 2, mRNA.	-0.629403
ILMN_1795228	NM_006007.1	ZFAND5	Homo sapiens zinc finger, AN1-type domain 5 (ZFAND5), mRNA.	-0.643718
ILMN_1795298	NM_001039966.1	GPER	Homo sapiens G protein-coupled estrogen receptor 1 (GPER), transcript variant 3, mRNA.	0.998488
ILMN_1796146	NM_173359.3	EIF4E3	Homo sapiens eukaryotic translation initiation factor 4E family member 3 (EIF4E3), mRNA.	-0.709853
ILMN_1796177	NM_202468.1	GIPC1	Homo sapiens GIPC PDZ domain containing family, member 1 (GIPC1), transcript variant 3, mRNA.	-0.771448
ILMN_1796180	NM_021117.2	CRY2	Homo sapiens cryptochrome 2 (photolyase-like) (CRY2), mRNA.	0.599033
ILMN_1796417	NM_133436.1	ASNS	Homo sapiens asparagine synthetase (ASNS), transcript variant 1, mRNA.	-1.02775
ILMN_1796734	NM_003118.2	SPARC	Homo sapiens secreted protein, acidic, cysteine-rich (osteonectin) (SPARC), mRNA.	-0.843768
ILMN_1796749	NM_006612.4	KIF1C	Homo sapiens kinesin family member 1C (KIF1C), mRNA.	-0.719706
ILMN_1797522	NM_004090.2	DUSP3	Homo sapiens dual specificity phosphatase 3 (vaccinia virus phosphatase VH1-related) (DUSP3), mRNA.	-0.587626
ILMN_1797728	NM_002130.6	HMGCS1	Homo sapiens 3-hydroxy-3-methylglutaryl-Coenzyme A synthase 1 (soluble) (HMGCS1), transcript variant 2, mRNA.	-0.792044
ILMN_1798166	XR_017703.1	PMS2CL	PREDICTED: Homo sapiens PMS2-C terminal-like (PMS2CL), misc RNA.	0.733391
ILMN_1798256	NM_003364.2	UPP1	Homo sapiens uridine phosphorylase 1 (UPP1), transcript variant 1, mRNA.	-0.694274
ILMN_1798429	XM_930350.1	LOC653524	PREDICTED: Homo sapiens similar to tripartite motif-containing 16, transcript variant 1 (LOC653524), mRNA.	0.62134
ILMN_1798886	NM_007006.2	NUDT21	Homo sapiens nudix (nucleoside diphosphate linked moiety X)-type motif 21 (NUDT21), mRNA.	-0.685725
ILMN_1799113	NM_016122.2	CCDC41	Homo sapiens coiled-coil domain containing 41 (CCDC41), transcript variant 1, mRNA.	-0.792525
ILMN_1799996	NM_021044.2	DHH	Homo sapiens desert hedgehog homolog (Drosophila) (DHH), mRNA.	0.685182
ILMN_1800002	NM_080744.1	SRCRB4D	Homo sapiens scavenger receptor cysteine rich domain containing, group B (4 domains) (SRCRB4D), mRNA.	0.800012
ILMN_1800626	NM_014454.1	SESN1	Homo sapiens sestrin 1 (SESN1), mRNA.	-0.667851
ILMN_1800642	NM_173054.1	RELN	Homo sapiens reelin (RELN), transcript variant 2, mRNA.	-2.0327
ILMN_1800654	NM_182776.1	MCM7	Homo sapiens minichromosome maintenance complex component 7 (MCM7), transcript variant 2, mRNA.	0.868596
ILMN_1800695	XM_938919.1	LOC648226	PREDICTED: Homo sapiens hypothetical protein LOC648226 (LOC648226), mRNA.	0.671228
ILMN_1800697	NM_001290.2	LDB2	Homo sapiens LIM domain binding 2 (LDB2), mRNA.	-1.20361
ILMN_1800795	XM_294209.6	LOC340260	PREDICTED: Homo sapiens similar to Unc4.1 homeobox (LOC340260), mRNA.	0.618374
ILMN_1800796	NM_000997.3	RPL37	Homo sapiens ribosomal protein L37 (RPL37), mRNA.	0.695576
ILMN_1801795	XM_938382.2	LOC347544	PREDICTED: Homo sapiens similar to ribosomal protein L18a (LOC347544), mRNA.	0.667214
ILMN_1801999	XM_930098.1	LOC644474	PREDICTED: Homo sapiens hypothetical protein LOC644474 (LOC644474), mRNA.	0.915529
ILMN_1802205	NM_004040.2	RHOB	Homo sapiens ras homolog gene family, member B (RHOB), mRNA.	-0.596289
ILMN_1802358	XM_926202.1	LOC642787	PREDICTED: Homo sapiens hypothetical protein LOC642787 (LOC642787), mRNA.	0.868702
ILMN_1802411	NM_181501.1	ITGA1	Homo sapiens integrin, alpha 1 (ITGA1), mRNA.	-0.730147
ILMN_1802762	XM_944522.1	LOC648763	PREDICTED: Homo sapiens similar to ribonucleic acid binding protein S1 (predicted), transcript variant 5 (LOC648763), mRNA.	0.620188
ILMN_1802780	NM_174941.3	M160	Homo sapiens scavenger receptor cysteine-rich type 1 protein M160 (M160), mRNA.	-0.724103
ILMN_1802894	NM_173517.3	VKORC1L1	Homo sapiens vitamin K epoxide reductase complex, subunit 1-like 1 (VKORC1L1), mRNA.	-0.689738
ILMN_1803162	NM_016434.2	RTEL1	Homo sapiens regulator of telomere elongation helicase 1 (RTEL1), transcript variant 1, mRNA.	0.692821
ILMN_1803279	NM_016040.3	TMED5	Homo sapiens transmembrane emp24 protein transport domain containing 5 (TMED5), mRNA.	-1.01576
ILMN_1803429	NM_001001391.1	CD44	Homo sapiens CD44 molecule (Indian blood group) (CD44), transcript variant 4, mRNA.	-1.83431
ILMN_1803810	NM_001042576.1	RRBP1	Homo sapiens ribosome binding protein 1 homolog 180kDa (dog) (RRBP1), transcript variant 1, mRNA.	-0.651253
ILMN_1803882	NM_001025367.1	VEGFA	Homo sapiens vascular endothelial growth factor A (VEGFA), transcript variant 3, mRNA.	0.641114
ILMN_1804396	NM_024496.2	C14orf4	Homo sapiens chromosome 14 open reading frame 4 (C14orf4), mRNA.	-0.73055
ILMN_1804618	NM_152690.1	DPM2	Homo sapiens dolichyl-phosphate mannosyltransferase polypeptide 2, regulatory subunit (DPM2), transcript variant 2, mRNA.	0.612631
ILMN_1804673	NM_004696.1	SLC16A4	Homo sapiens solute carrier family 16, member 4 (monocarboxylic acid transporter 5) (SLC16A4), mRNA.	-0.693322
ILMN_1804812	NM_022662.2	ANAPC1	Homo sapiens anaphase promoting complex subunit 1 (ANAPC1), mRNA.	-0.612534
ILMN_1804953	NM_206886.2	CCDC18	Homo sapiens coiled-coil domain containing 18 (CCDC18), mRNA.	-0.602063
ILMN_1804955	NM_003793.2	CTSF	Homo sapiens cathepsin F (CTSF), mRNA.	0.667055
ILMN_1805007	NM_004263.3	SEMA4F	Homo sapiens sema domain, immunoglobulin domain (Ig), transmembrane domain (TM) and short cytoplasmic domain, (semaphorin) 4F (SEMA4F), mRNA.	-0.667266
ILMN_1805104	NM_000663.3	ABAT	Homo sapiens 4-aminobutyrate aminotransferase (ABAT), nuclear gene encoding mitochondrial protein, transcript variant 2, mRNA.	-0.622134
ILMN_1805415	NM_000921.3	PDE3A	Homo sapiens phosphodiesterase 3A, cGMP-inhibited (PDE3A), mRNA.	0.79531
ILMN_1805535	NM_016440.3	VRK3	Homo sapiens vaccinia related kinase 3 (VRK3), transcript variant 1, mRNA.	0.599762
ILMN_1806147	NM_012202.1	GNG3	Homo sapiens guanine nucleotide binding protein (G protein), gamma 3 (GNG3), mRNA.	0.768371
ILMN_1806492	NM_003285.1	TNR	Homo sapiens tenascin R (restrictin, janusin) (TNR), mRNA.	0.7152
ILMN_1806667	NM_025074.4	FRAS1	Homo sapiens Fraser syndrome 1 (FRAS1), mRNA.	-1.25824
ILMN_1806733	NM_130445.2	COL18A1	Homo sapiens collagen, type XVIII, alpha 1 (COL18A1), transcript variant 2, mRNA.	-0.68168
ILMN_1806951	NM_001033506.1	CSTF3	Homo sapiens cleavage stimulation factor, 3' pre-RNA, subunit 3, 77kDa (CSTF3), transcript variant 3, mRNA.	0.975879
ILMN_1807649	NM_001001664.1	SPOPL	Homo sapiens speckle-type POZ protein-like (SPOPL), mRNA.	-0.70086
ILMN_1808435	NM_003605.3	OGT	Homo sapiens O-linked N-acetylglucosamine (GlcNAc) transferase (UDP-N-acetylglucosamine:polypeptide-N-acetylglucosaminyl transferase) (OGT), transcript variant 3, mRNA.	0.810754
ILMN_1808590	NM_000856.3	GUCY1A3	Homo sapiens guanylate cyclase 1, soluble, alpha 3 (GUCY1A3), mRNA.	-0.698847
ILMN_1808633	NM_153269.1	C20orf96	Homo sapiens chromosome 20 open reading frame 96 (C20orf96), mRNA.	0.680979
ILMN_1808779	NM_001326.2	CSTF3	Homo sapiens cleavage stimulation factor, 3' pre-RNA, subunit 3, 77kDa (CSTF3), transcript variant 1, mRNA.	-0.742024
ILMN_1808824	NM_006393.1	NEBL	Homo sapiens nebulette (NEBL), transcript variant 1, mRNA.	0.649826
ILMN_1808938	NM_002643.3	PIGF	Homo sapiens phosphatidylinositol glycan anchor biosynthesis, class F (PIGF), transcript variant 1, mRNA.	-0.885187
ILMN_1809173	XR_015834.1	LOC729021	PREDICTED: Homo sapiens hypothetical protein LOC729021 (LOC729021), mRNA.	0.826633
ILMN_1809259	NM_017878.1	HRASLS2	Homo sapiens HRAS-like suppressor 2 (HRASLS2), mRNA.	0.649816
ILMN_1810120	NM_004200.2	SYT7	Homo sapiens synaptotagmin VII (SYT7), mRNA.	0.635558
ILMN_1810228	NM_003594.3	TTF2	Homo sapiens transcription termination factor, RNA polymerase II (TTF2), mRNA.	-0.735689
ILMN_1810577	NM_001007.3	RPS4X	Homo sapiens ribosomal protein S4, X-linked (RPS4X), mRNA.	0.706726
ILMN_1810725	NM_052966.2	FAM129A	Homo sapiens family with sequence similarity 129, member A (FAM129A), transcript variant 2, mRNA.	-0.804101
ILMN_1810852	NM_002293.2	LAMC1	Homo sapiens laminin, gamma 1 (formerly LAMB2) (LAMC1), mRNA.	-0.700679
ILMN_1811539	XM_927484.1	LOC644316	PREDICTED: Homo sapiens similar to Asparagine synthetase [glutamine-hydrolyzing] (Glutamine-dependent asparagine synthetase) (TS11 cell cycle control protein) (LOC644316), mRNA.	0.693195
ILMN_1811696	NM_024417.1	FDXR	Homo sapiens ferredoxin reductase (FDXR), nuclear gene encoding mitochondrial protein, transcript variant 1, mRNA.	0.672366
ILMN_1811973	NM_006238.3	PPARD	Homo sapiens peroxisome proliferator-activated receptor delta (PPARD), transcript variant 1, mRNA.	0.883162
ILMN_1812191	NM_138425.2	C12orf57	Homo sapiens chromosome 12 open reading frame 57 (C12orf57), mRNA.	1.16125
ILMN_1812552	NM_018367.4	PHCA	Homo sapiens phytoceramidase, alkaline (PHCA), mRNA.	0.594166
ILMN_1813019	NM_007034.3	DNAJB4	Homo sapiens DnaJ (Hsp40) homolog, subfamily B, member 4 (DNAJB4), mRNA.	-0.709402
ILMN_1813117	NM_002207.2	ITGA9	Homo sapiens integrin, alpha 9 (ITGA9), mRNA.	-0.715455
ILMN_1813175	NM_014921.3	LPHN1	Homo sapiens latrophilin 1 (LPHN1), transcript variant 2, mRNA.	0.756798
ILMN_1813207	NM_182640.1	MRPS9	Homo sapiens mitochondrial ribosomal protein S9 (MRPS9), nuclear gene encoding mitochondrial protein, mRNA.	-0.662268
ILMN_1813400	NM_032783.3	CBR4	Homo sapiens carbonyl reductase 4 (CBR4), mRNA.	-0.59
ILMN_1813423	NM_001083601.1	NAT15	Homo sapiens N-acetyltransferase 15 (GCN5-related, putative) (NAT15), transcript variant 1, mRNA.	-0.586303
ILMN_1813753	NM_002825.5	PTN	Homo sapiens pleiotrophin (PTN), mRNA.	-1.6457
ILMN_1813834	NM_018137.1	PRMT6	Homo sapiens protein arginine methyltransferase 6 (PRMT6), mRNA.	-0.615139
ILMN_1813975	NM_018269.1	ADI1	Homo sapiens acireductone dioxygenase 1 (ADI1), mRNA.	0.706791
ILMN_1814213	NM_152391.3	PQLC3	Homo sapiens PQ loop repeat containing 3 (PQLC3), mRNA.	-0.665933
ILMN_1814305	NM_017654.2	SAMD9	Homo sapiens sterile alpha motif domain containing 9 (SAMD9), mRNA.	-1.08867
ILMN_1815158	NM_004489.4	GPS2	Homo sapiens G protein pathway suppressor 2 (GPS2), mRNA.	0.824757
ILMN_1815169	NM_006739.3	MCM5	Homo sapiens minichromosome maintenance complex component 5 (MCM5), mRNA.	0.621719
ILMN_1815306	NM_130787.2	AP2A1	Homo sapiens adaptor-related protein complex 2, alpha 1 subunit (AP2A1), transcript variant 2, mRNA.	-0.693062
ILMN_1815385	NM_005905.3	SMAD9	Homo sapiens SMAD family member 9 (SMAD9), mRNA.	0.896073
ILMN_1815758	NM_080491.1	GAB2	Homo sapiens GRB2-associated binding protein 2 (GAB2), transcript variant 1, mRNA.	0.756821
ILMN_1815895	XM_944822.1	LOC649143	PREDICTED: Homo sapiens similar to HLA class II histocompatibility antigen, DRB1-9 beta chain precursor (MHC class I antigen DRB1*9) (DR-9) (DR9), transcript variant 2 (LOC649143), mRNA.	0.635629
ILMN_1821883	DB337375		DB337375 TESTI2 Homo sapiens cDNA clone TESTI2020522 3, mRNA sequence	0.808795
ILMN_1824362	BX105338		BX105338 Soares_pregnant_uterus_NbHPU Homo sapiens cDNA clone IMAGp998C114347, mRNA sequence	0.641256
ILMN_1825443	BX089525		BX089525 Soares_NFL_T_GBC_S1 Homo sapiens cDNA clone IMAGp998K043954 ; IMAGE:1560699, mRNA sequence	0.659158
ILMN_1826572	AK094562		Homo sapiens cDNA FLJ37243 fis, clone BRAMY2004387	0.670218
ILMN_1827170	AI224560		qi34d03.x1 Soares_NhHMPu_S1 Homo sapiens cDNA clone IMAGE:1858373 3 similar to contains element KER repetitive element ;, mRNA sequence	0.709679
ILMN_1830423	AK126915		Homo sapiens cDNA FLJ44967 fis, clone BRAWH2016514	1.00611
ILMN_1831489	CD691023		EST7546 human nasopharynx Homo sapiens cDNA, mRNA sequence	-0.770701
ILMN_1833478	AV700714		AV700714 GKC Homo sapiens cDNA clone GKCAEH11 3, mRNA sequence	0.609048
ILMN_1835466	AI005586		ov58f12.s1 Soares_testis_NHT Homo sapiens cDNA clone IMAGE:1641551 3, mRNA sequence	0.69571
ILMN_1837348	AI272125		qj84c12.x1 NCI_CGAP_Kid3 Homo sapiens cDNA clone IMAGE:1866166 3, mRNA sequence	0.680564
ILMN_1837428	AF131784		Homo sapiens clone 25194 mRNA sequence	-2.10125
ILMN_1838310	BX417162		BX417162 Homo sapiens PLACENTA Homo sapiens cDNA clone CS0DE005YO02 5-PRIME, mRNA sequence	0.596088
ILMN_1838313	BC035081		Homo sapiens cDNA clone IMAGE:5260685	-0.703333
ILMN_1839019	BX641108		Homo sapiens mRNA; cDNA DKFZp779O0231 (from clone DKFZp779O0231)	-0.652236
ILMN_1839481	AK095147		Homo sapiens cDNA FLJ37828 fis, clone BRSSN2006575	0.695757
ILMN_1839609	BQ439091		AGENCOURT_7761579 NIH_MGC_70 Homo sapiens cDNA clone IMAGE:6020085 5, mRNA sequence	0.61426
ILMN_1846517	BC041923		Homo sapiens cDNA clone IMAGE:5300199	0.597801
ILMN_1849134	BQ012728		UI-1-BC1p-auz-b-08-0-UI.s1 NCI_CGAP_Pl3 Homo sapiens cDNA clone UI-1-BC1p-auz-b-08-0-UI 3, mRNA sequence	0.664788
ILMN_1856185	AI279096		qm23d08.x1 NCI_CGAP_Lu5 Homo sapiens cDNA clone IMAGE:1882671 3, mRNA sequence	0.82345
ILMN_1856533	NM_003948.3	CDKL2	Homo sapiens cyclin-dependent kinase-like 2 (CDC2-related kinase) (CDKL2), mRNA.	-0.633171
ILMN_1857113	BX088936		BX088936 Soares_testis_NHT Homo sapiens cDNA clone IMAGp998G123255 ; IMAGE:1292195, mRNA sequence	0.908121
ILMN_1857413	AW273831		xv24e03.x1 Soares_NFL_T_GBC_S1 Homo sapiens cDNA clone IMAGE:2814076 3, mRNA sequence	0.663182
ILMN_1857915	XM_001132317.1	LOC401397	PREDICTED: Homo sapiens hypothetical LOC401397 (LOC401397), mRNA.	-0.828577
ILMN_1858599	AV652851		AV652851 GLC Homo sapiens cDNA clone GLCDEG06 3, mRNA sequence	-0.625232
ILMN_1858700	AA722181		zh20c06.s1 Soares_pineal_gland_N3HPG Homo sapiens cDNA clone IMAGE:412618 3, mRNA sequence	0.624298
ILMN_1859661	AI857377		wm07h02.x1 NCI_CGAP_Ut4 Homo sapiens cDNA clone IMAGE:2435283 3, mRNA sequence	0.592224
ILMN_1859787	BX105743		BX105743 NCI_CGAP_GC6 Homo sapiens cDNA clone IMAGp998H135716, mRNA sequence	1.14277
ILMN_1859863	BM458075		AGENCOURT_6411402 NIH_MGC_71 Homo sapiens cDNA clone IMAGE:5530423 5, mRNA sequence	-0.728188
ILMN_1861270	BX538295		Homo sapiens mRNA; cDNA DKFZp686N1644 (from clone DKFZp686N1644)	-0.594148
ILMN_1861651	AK056198		Homo sapiens cDNA FLJ31636 fis, clone NT2RI2003481	0.597966
ILMN_1862180	XM_933539.2	MGC3032	PREDICTED: Homo sapiens hypothetical protein MGC3032, transcript variant 3 (MGC3032), mRNA.	0.659679
ILMN_1862217	AK057677		Homo sapiens cDNA FLJ33115 fis, clone TRACH2001314	-0.922958
ILMN_1863185	AK054902		Homo sapiens cDNA FLJ30340 fis, clone BRACE2007411	-0.603964
ILMN_1864900	NR_003491.1	MIAT	Homo sapiens myocardial infarction associated transcript (non-protein coding) (MIAT), non-coding RNA.	0.608401
ILMN_1866255	DV080139		MGC9.6.1.1.1.F08.F.1 NIH_MGC_331 Homo sapiens cDNA clone MGC9.6.1.1.1.F08, mRNA sequence	0.613804
ILMN_1867418	AK123731		Homo sapiens cDNA FLJ41737 fis, clone HSYRA2001983	-1.08541
ILMN_1869034	BX088983		BX088983 Soares_parathyroid_tumor_NbHPA Homo sapiens cDNA clone IMAGp998K073119 ; IMAGE:1240062, mRNA sequence	0.638791
ILMN_1869354	BM690036		UI-E-CK1-abr-b-07-0-UI.r1 UI-E-CK1 Homo sapiens cDNA clone UI-E-CK1-abr-b-07-0-UI 5, mRNA sequence	0.717819
ILMN_1874016	XM_373811		PREDICTED: Homo sapiens hypothetical LOC388563 (LOC388563), mRNA	0.59097
ILMN_1876838	AI948563		wp91d10.x1 NCI_CGAP_Brn25 Homo sapiens cDNA clone IMAGE:2469139 3, mRNA sequence	0.598911
ILMN_1878019	AL512695		Homo sapiens mRNA; cDNA DKFZp547G133 (from clone DKFZp547G133)	-0.855148
ILMN_1879857	CB160856		K-EST0220612 L18POOL1n1 Homo sapiens cDNA clone L18POOL1n1-33-F12 5, mRNA sequence	-0.60022
ILMN_1879879	BG403648		602419370F1 NIH_MGC_93 Homo sapiens cDNA clone IMAGE:4526368 5, mRNA sequence	0.65587
ILMN_1882590	AK094914		Homo sapiens cDNA FLJ37595 fis, clone BRCOC2007864	-0.907764
ILMN_1884015	BI915787		603183417F1 NIH_MGC_121 Homo sapiens cDNA clone IMAGE:5247269 5, mRNA sequence	0.709669
ILMN_1886515	AY726563		Homo sapiens clone TESTIS-609 mRNA sequence	0.699847
ILMN_1893858	BX107685		BX107685 Soares_NFL_T_GBC_S1 Homo sapiens cDNA clone IMAGp998D173955, mRNA sequence	0.598422
ILMN_1894900	AA827722		ob54f10.s1 NCI_CGAP_GCB1 Homo sapiens cDNA clone IMAGE:1335211 3 similar to contains element LTR3 repetitive element ;, mRNA sequence	0.743397
ILMN_1896447	AV655523		AV655523 GLC Homo sapiens cDNA clone GLCEHF06 3, mRNA sequence	0.638559
ILMN_1897187	BG436024		602508802F1 NIH_MGC_79 Homo sapiens cDNA clone IMAGE:4619448 5, mRNA sequence	1.04898
ILMN_1901394	AI859710		wm19e03.x1 NCI_CGAP_Ut4 Homo sapiens cDNA clone IMAGE:2436412 3, mRNA sequence	0.731789
ILMN_1901934	BI258188		602971152F1 NIH_MGC_12 Homo sapiens cDNA clone IMAGE:5110692 5, mRNA sequence	0.901299
ILMN_1903524	BG207842		RST27329 Athersys RAGE Library Homo sapiens cDNA, mRNA sequence	-0.698639
ILMN_1904508	CN304166		17000600022909 GRN_PREHEP Homo sapiens cDNA 5, mRNA sequence	0.677252
ILMN_1904853	AW511112		hd43d10.x1 Soares_NFL_T_GBC_S1 Homo sapiens cDNA clone IMAGE:2912275 3, mRNA sequence	0.636884
ILMN_1905072	CX758427		AGENCOURT_40974108 NIH_MGC_281 Homo sapiens cDNA clone IMAGE:7781834 3, mRNA sequence	0.59825
ILMN_1905829	BC063871		Homo sapiens cDNA clone IMAGE:6198874, partial cds	-0.64542
ILMN_1911115	BQ049870		AGENCOURT_6796899 NIH_MGC_85 Homo sapiens cDNA clone IMAGE:5787825 5, mRNA sequence	-0.76862
ILMN_1912185	BX640888		Homo sapiens mRNA; cDNA DKFZp686H20120 (from clone DKFZp686H20120)	-0.703377
ILMN_1913494	BE467205		hz63a07.x1 NCI_CGAP_Lu24 Homo sapiens cDNA clone IMAGE:3212628 3, mRNA sequence	0.670334
ILMN_1914927	AL136588		Homo sapiens mRNA; cDNA DKFZp761D112 (from clone DKFZp761D112)	-0.654371
ILMN_1915480	BX107598		BX107598 Soares_NFL_T_GBC_S1 Homo sapiens cDNA clone IMAGp998D244517, mRNA sequence	-0.637963
ILMN_2038772	NM_001013.3	RPS9	Homo sapiens ribosomal protein S9 (RPS9), mRNA.	1.0037
ILMN_2038777	NM_001101.2	ACTB	Homo sapiens actin, beta (ACTB), mRNA.	0.750339
ILMN_2041101	NR_001562.1	ANXA2P1	Homo sapiens annexin A2 pseudogene 1 (ANXA2P1) on chromosome 4.	-1.85511
ILMN_2041293	NM_003129.3	SQLE	Homo sapiens squalene epoxidase (SQLE), mRNA.	-0.99884
ILMN_2041483	NM_018930.3	PCDHB10	Homo sapiens protocadherin beta 10 (PCDHB10), mRNA.	-0.707436
ILMN_2041788	NM_005032.3	PLS3	Homo sapiens plastin 3 (T isoform) (PLS3), mRNA.	-1.65221
ILMN_2043306	NM_020909.2	EPB41L5	Homo sapiens erythrocyte membrane protein band 4.1 like 5 (EPB41L5), mRNA.	-0.783715
ILMN_2043615	NM_001039842.1	C17orf90	Homo sapiens chromosome 17 open reading frame 90 (C17orf90), mRNA.	-0.862915
ILMN_2044226	NM_000944.2	PPP3CA	Homo sapiens protein phosphatase 3 (formerly 2B), catalytic subunit, alpha isoform (PPP3CA), mRNA.	-1.03995
ILMN_2044617	NM_015942.3	MTERFD1	Homo sapiens MTERF domain containing 1 (MTERFD1), mRNA.	-0.777398
ILMN_2045994	NM_003009.2	SEPW1	Homo sapiens selenoprotein W, 1 (SEPW1), mRNA.	-0.818806
ILMN_2048607	NM_152326.2	ANKRD9	Homo sapiens ankyrin repeat domain 9 (ANKRD9), mRNA.	-0.682642
ILMN_2048822	NM_145266.4	NUDCD2	Homo sapiens NudC domain containing 2 (NUDCD2), mRNA.	-0.622924
ILMN_2052863	NR_003129.1	RNF5P1	Homo sapiens ring finger protein 5 pseudogene 1 (RNF5P1), non-coding RNA.	0.656761
ILMN_2053103	NM_014585.3	SLC40A1	Homo sapiens solute carrier family 40 (iron-regulated transporter), member 1 (SLC40A1), mRNA.	-0.815657
ILMN_2053415	NM_000527.2	LDLR	Homo sapiens low density lipoprotein receptor (familial hypercholesterolemia) (LDLR), mRNA.	-0.933119
ILMN_2055156	NM_018440.3	PAG1	Homo sapiens phosphoprotein associated with glycosphingolipid microdomains 1 (PAG1), mRNA.	-0.960325
ILMN_2058251	NM_003380.2	VIM	Homo sapiens vimentin (VIM), mRNA.	-1.27591
ILMN_2058347	NM_152729.2	NT5DC1	Homo sapiens 5'-nucleotidase domain containing 1 (NT5DC1), mRNA.	-0.633167
ILMN_2058841	NM_024318.2	LILRA6	Homo sapiens leukocyte immunoglobulin-like receptor, subfamily A (with TM domain), member 6 (LILRA6), mRNA.	0.72905
ILMN_2061116	NM_002379.2	MATN1	Homo sapiens matrilin 1, cartilage matrix protein (MATN1), mRNA.	-0.78462
ILMN_2061318	NM_005645.3	TAF13	Homo sapiens TAF13 RNA polymerase II, TATA box binding protein (TBP)-associated factor, 18kDa (TAF13), mRNA.	-0.681873
ILMN_2061327	NM_005645.3	TAF13	Homo sapiens TAF13 RNA polymerase II, TATA box binding protein (TBP)-associated factor, 18kDa (TAF13), mRNA.	-0.637933
ILMN_2061565	NM_014638.2	PLCH2	Homo sapiens phospholipase C, eta 2 (PLCH2), mRNA.	-0.707423
ILMN_2062381	NM_032440.1	LCOR	Homo sapiens ligand dependent nuclear receptor corepressor (LCOR), mRNA.	-0.684042
ILMN_2062701	NM_002048.1	GAS1	Homo sapiens growth arrest-specific 1 (GAS1), mRNA.	-0.724475
ILMN_2063586	NM_013943.1	CLIC4	Homo sapiens chloride intracellular channel 4 (CLIC4), nuclear gene encoding mitochondrial protein, mRNA.	-0.817501
ILMN_2072598	NM_001013685.1	LOC401357	Homo sapiens hypothetical LOC401357 (LOC401357), mRNA.	0.68943
ILMN_2074860	NR_001445.1	RN7SK	Homo sapiens RNA, 7SK small nuclear (RN7SK), non-coding RNA.	0.599532
ILMN_2077905	NM_020440.2	PTGFRN	Homo sapiens prostaglandin F2 receptor negative regulator (PTGFRN), mRNA.	-1.11226
ILMN_2078141	NM_032828.2	ZNF587	Homo sapiens zinc finger protein 587 (ZNF587), mRNA.	0.598298
ILMN_2079786	NM_014840.2	NUAK1	Homo sapiens NUAK family, SNF1-like kinase, 1 (NUAK1), mRNA.	-2.34238
ILMN_2080080	NM_152780.2	MAP7D2	Homo sapiens MAP7 domain containing 2 (MAP7D2), mRNA.	-0.606882
ILMN_2081087	NM_025015.2	HSPA12A	Homo sapiens heat shock 70kDa protein 12A (HSPA12A), mRNA.	-0.62907
ILMN_2081335	NM_018224.2	C7orf44	Homo sapiens chromosome 7 open reading frame 44 (C7orf44), mRNA.	-0.785348
ILMN_2082324	NM_152313.2	SLC36A4	Homo sapiens solute carrier family 36 (proton/amino acid symporter), member 4 (SLC36A4), mRNA.	-0.671122
ILMN_2085903	NM_016067.1	MRPS18C	Homo sapiens mitochondrial ribosomal protein S18C (MRPS18C), nuclear gene encoding mitochondrial protein, mRNA.	-0.81573
ILMN_2085922	NM_004627.2	WRB	Homo sapiens tryptophan rich basic protein (WRB), mRNA.	-0.826961
ILMN_2086095	NM_002166.4	ID2	Homo sapiens inhibitor of DNA binding 2, dominant negative helix-loop-helix protein (ID2), mRNA.	1.55239
ILMN_2087702	NM_002473.3	MYH9	Homo sapiens myosin, heavy chain 9, non-muscle (MYH9), mRNA.	-0.63023
ILMN_2088876	NM_016249.2	MAGEC2	Homo sapiens melanoma antigen family C, 2 (MAGEC2), mRNA.	-1.28722
ILMN_2090105	NM_003564.1	TAGLN2	Homo sapiens transgelin 2 (TAGLN2), mRNA.	0.822959
ILMN_2090567	NR_002816.1	THSD1P	Homo sapiens thrombospondin, type I, domain containing 1 pseudogene (THSD1P), non-coding RNA. XR_001335	0.685801
ILMN_2090786	NM_004483.3	GCSH	Homo sapiens glycine cleavage system protein H (aminomethyl carrier) (GCSH), mRNA.	-0.647466
ILMN_2091347	NM_005896.2	IDH1	Homo sapiens isocitrate dehydrogenase 1 (NADP+), soluble (IDH1), mRNA.	-1.08824
ILMN_2093980	NM_018112.1	TMEM38B	Homo sapiens transmembrane protein 38B (TMEM38B), mRNA.	-0.719819
ILMN_2095506	NM_001001664.1	SPOPL	Homo sapiens speckle-type POZ protein-like (SPOPL), mRNA.	-0.945585
ILMN_2098446	NM_021127.1	PMAIP1	Homo sapiens phorbol-12-myristate-13-acetate-induced protein 1 (PMAIP1), mRNA.	-0.599228
ILMN_2100000	NM_020865.1	DHX36	Homo sapiens DEAH (Asp-Glu-Ala-His) box polypeptide 36 (DHX36), mRNA.	-0.653469
ILMN_2100689	NM_003010.2	MAP2K4	Homo sapiens mitogen-activated protein kinase kinase 4 (MAP2K4), mRNA.	-0.645915
ILMN_2100834	NM_032423.2	ZNF528	Homo sapiens zinc finger protein 528 (ZNF528), mRNA.	0.769403
ILMN_2102951	NM_016044.1	FAHD2A	Homo sapiens fumarylacetoacetate hydrolase domain containing 2A (FAHD2A), mRNA.	-0.617947
ILMN_2103547	NM_001023567.2	GOLGA8B	Homo sapiens golgi autoantigen, golgin subfamily a, 8B (GOLGA8B), mRNA.	0.718231
ILMN_2104877	NM_016308.1	CMPK1	Homo sapiens cytidine monophosphate (UMP-CMP) kinase 1, cytosolic (CMPK1), mRNA.	-0.687587
ILMN_2106265	NM_182569.1	GDPD1	Homo sapiens glycerophosphodiester phosphodiesterase domain containing 1 (GDPD1), mRNA.	0.594424
ILMN_2109371	NM_000728.3	CALCB	Homo sapiens calcitonin-related polypeptide beta (CALCB), mRNA.	-0.938944
ILMN_2110206	NM_024312.3	GNPTAB	Homo sapiens N-acetylglucosamine-1-phosphate transferase, alpha and beta subunits (GNPTAB), mRNA.	0.638643
ILMN_2110908	NM_002467.3	MYC	Homo sapiens v-myc myelocytomatosis viral oncogene homolog (avian) (MYC), mRNA.	-0.773366
ILMN_2111187	NM_024090.1	ELOVL6	Homo sapiens ELOVL family member 6, elongation of long chain fatty acids (FEN1/Elo2, SUR4/Elo3-like, yeast) (ELOVL6), mRNA.	-0.669786
ILMN_2113728	NM_152509.1	FLJ31568	Homo sapiens FLJ31568 protein (FLJ31568), mRNA.	0.650234
ILMN_2113938	NM_145034.1	TOR1AIP2	Homo sapiens torsin A interacting protein 2 (TOR1AIP2), mRNA.	-0.699421
ILMN_2115434	NM_006834.2	RAB32	Homo sapiens RAB32, member RAS oncogene family (RAB32), mRNA.	-0.632253
ILMN_2115490	NM_001037675.1	NBPF20	Homo sapiens neuroblastoma breakpoint family, member 20 (NBPF20), mRNA.	0.673923
ILMN_2116242	NM_001039886.1	ZNF808	Homo sapiens zinc finger protein 808 (ZNF808), mRNA.	0.58995
ILMN_2116639	NM_006286.1	TFDP2	Homo sapiens transcription factor Dp-2 (E2F dimerization partner 2) (TFDP2), mRNA.	-0.602209
ILMN_2117323	NM_002646.2	PIK3C2B	Homo sapiens phosphoinositide-3-kinase, class 2, beta polypeptide (PIK3C2B), mRNA.	-0.770101
ILMN_2117508	NM_138455.2	CTHRC1	Homo sapiens collagen triple helix repeat containing 1 (CTHRC1), mRNA.	-1.18881
ILMN_2117642	NM_014296.2	CAPN7	Homo sapiens calpain 7 (CAPN7), mRNA.	-0.64895
ILMN_2119320	NM_003540.3	HIST1H4F	Homo sapiens histone cluster 1, H4f (HIST1H4F), mRNA.	1.9416
ILMN_2123431	NM_012424.2	RPS6KC1	Homo sapiens ribosomal protein S6 kinase, 52kDa, polypeptide 1 (RPS6KC1), mRNA.	-0.689071
ILMN_2123525	NM_153694.3	SYCP3	Homo sapiens synaptonemal complex protein 3 (SYCP3), mRNA.	-0.647639
ILMN_2123871	NM_152834.2	TMEM18	Homo sapiens transmembrane protein 18 (TMEM18), mRNA.	0.648473
ILMN_2127624	NM_198920.1	UBE2CBP	Homo sapiens ubiquitin-conjugating enzyme E2C binding protein (UBE2CBP), mRNA.	-0.743605
ILMN_2127897	NM_013264.2	DDX25	Homo sapiens DEAD (Asp-Glu-Ala-Asp) box polypeptide 25 (DDX25), mRNA.	-0.632104
ILMN_2127936	NM_173531.1	ZNF100	Homo sapiens zinc finger protein 100 (ZNF100), mRNA.	0.606351
ILMN_2129505	NM_153611.3	CYBASC3	Homo sapiens cytochrome b, ascorbate dependent 3 (CYBASC3), mRNA.	0.635552
ILMN_2129572	NM_001993.2	F3	Homo sapiens coagulation factor III (thromboplastin, tissue factor) (F3), mRNA.	-0.913662
ILMN_2130180	NR_002803.1	RPL13L	Homo sapiens ribosomal protein L13-like (RPL13L), non-coding RNA.	0.598402
ILMN_2130525	NM_014399.3	TSPAN13	Homo sapiens tetraspanin 13 (TSPAN13), mRNA.	-1.54082
ILMN_2131523	NM_014363.3	SACS	Homo sapiens spastic ataxia of Charlevoix-Saguenay (sacsin) (SACS), mRNA.	-0.678662
ILMN_2131756	NM_017768.3	LRRC40	Homo sapiens leucine rich repeat containing 40 (LRRC40), mRNA.	-0.993963
ILMN_2133799	NM_005891.1	ACAT2	Homo sapiens acetyl-Coenzyme A acetyltransferase 2 (acetoacetyl Coenzyme A thiolase) (ACAT2), mRNA.	-0.99038
ILMN_2134176	NM_018360.1	CXorf15	Homo sapiens chromosome X open reading frame 15 (CXorf15), mRNA.	0.695493
ILMN_2135740	NR_002228.1	LOC152667	Homo sapiens NIP30-like (LOC152667) on chromosome 4.	0.646686
ILMN_2136068	NM_007214.3	SEC63	Homo sapiens SEC63 homolog (S. cerevisiae) (SEC63), mRNA.	-0.592679
ILMN_2140455	NM_001004327.1	FLJ42258	Homo sapiens FLJ42258 protein (FLJ42258), mRNA.	1.07722
ILMN_2141523	NM_022915.2	MRPL44	Homo sapiens mitochondrial ribosomal protein L44 (MRPL44), nuclear gene encoding mitochondrial protein, mRNA.	0.602473
ILMN_2141650	NR_002819.1	MALAT1	Homo sapiens metastasis associated lung adenocarcinoma transcript 1 (non-protein coding) (MALAT1), non-coding RNA.	0.594204
ILMN_2142695	NM_002938.2	RNF4	Homo sapiens ring finger protein 4 (RNF4), mRNA.	-0.626034
ILMN_2143795	NM_052871.3	MGC4677	Homo sapiens hypothetical protein MGC4677 (MGC4677), mRNA.	-1.42626
ILMN_2144088	NM_004462.3	FDFT1	Homo sapiens farnesyl-diphosphate farnesyltransferase 1 (FDFT1), mRNA.	-0.716774
ILMN_2145044	NM_199133.1	LOC134145	Homo sapiens hypothetical protein LOC134145 (LOC134145), mRNA.	-0.657777
ILMN_2147133	NM_173638.2	NBPF15	Homo sapiens neuroblastoma breakpoint family, member 15 (NBPF15), mRNA.	0.603824
ILMN_2148527	NR_002196.1	H19	Homo sapiens H19, imprinted maternally expressed transcript (non-protein coding) (H19), non-coding RNA.	0.739121
ILMN_2149164	NM_003012.3	SFRP1	Homo sapiens secreted frizzled-related protein 1 (SFRP1), mRNA.	0.623274
ILMN_2150787	NM_002117.4	HLA-C	Homo sapiens major histocompatibility complex, class I, C (HLA-C), mRNA.	-1.27176
ILMN_2150894	NM_000692.3	ALDH1B1	Homo sapiens aldehyde dehydrogenase 1 family, member B1 (ALDH1B1), nuclear gene encoding mitochondrial protein, mRNA.	-0.678544
ILMN_2151541	NM_018981.1	DNAJC10	Homo sapiens DnaJ (Hsp40) homolog, subfamily C, member 10 (DNAJC10), mRNA.	-0.645588
ILMN_2151739	NM_001752.2	CAT	Homo sapiens catalase (CAT), mRNA.	-0.718055
ILMN_2152828	NM_024704.3	KIF16B	Homo sapiens kinesin family member 16B (KIF16B), mRNA.	-1.16789
ILMN_2153332	NM_000332.2	ATXN1	Homo sapiens ataxin 1 (ATXN1), mRNA.	1.1328
ILMN_2153916	NM_021979.2	HSPA2	Homo sapiens heat shock 70kDa protein 2 (HSPA2), mRNA.	-0.852071
ILMN_2154950	NM_015069.2	ZNF423	Homo sapiens zinc finger protein 423 (ZNF423), mRNA.	0.85281
ILMN_2157421	NM_005861.2	STUB1	Homo sapiens STIP1 homology and U-box containing protein 1 (STUB1), mRNA.	0.703375
ILMN_2159152	NM_016212.2	TP53TG3	Homo sapiens TP53 target 3 (TP53TG3), mRNA.	-0.629705
ILMN_2159322	NM_014720.2	SLK	Homo sapiens STE20-like kinase (yeast) (SLK), mRNA.	-0.768481
ILMN_2162135	NM_024941.1	FLJ13611	Homo sapiens hypothetical protein FLJ13611 (FLJ13611), mRNA.	-0.693372
ILMN_2163732	NM_022488.3	ATG3	Homo sapiens ATG3 autophagy related 3 homolog (S. cerevisiae) (ATG3), mRNA.	-0.594518
ILMN_2165354	NM_004734.2	DCLK1	Homo sapiens doublecortin-like kinase 1 (DCLK1), mRNA.	-0.842435
ILMN_2170595	NM_015713.3	RRM2B	Homo sapiens ribonucleotide reductase M2 B (TP53 inducible) (RRM2B), mRNA.	-0.723517
ILMN_2170949	NM_013322.2	SNX10	Homo sapiens sorting nexin 10 (SNX10), mRNA.	-1.27325
ILMN_2171596	NM_001023562.1	LOC441257	Homo sapiens hypothetical LOC441257 (LOC441257), mRNA.	1.00712
ILMN_2172890	NM_003053.1	SLC18A1	Homo sapiens solute carrier family 18 (vesicular monoamine), member 1 (SLC18A1), mRNA.	0.595597
ILMN_2173451	NM_000175.2	GPI	Homo sapiens glucose phosphate isomerase (GPI), mRNA.	-0.713789
ILMN_2174189	NM_012242.2	DKK1	Homo sapiens dickkopf homolog 1 (Xenopus laevis) (DKK1), mRNA.	1.25722
ILMN_2174380	NM_032435.1	KIAA1804	Homo sapiens mixed lineage kinase 4 (KIAA1804), mRNA.	-0.683378
ILMN_2175737	NM_001039884.1	ZNF826	Homo sapiens zinc finger protein 826 (ZNF826), mRNA.	0.731242
ILMN_2175942	XM_939971.1	LOC650883	PREDICTED: Homo sapiens similar to pyruvate dehydrogenase phosphatase regulatory subunit (LOC650883), mRNA.	0.685272
ILMN_2176502	NM_170744.2	UNC5B	Homo sapiens unc-5 homolog B (C. elegans) (UNC5B), mRNA.	0.839598
ILMN_2178855	NM_020918.2	GPAM	Homo sapiens glycerol-3-phosphate acyltransferase, mitochondrial (GPAM), mRNA.	-0.617477
ILMN_2180582	NM_015723.2	PNPLA8	Homo sapiens patatin-like phospholipase domain containing 8 (PNPLA8), mRNA.	-0.812081
ILMN_2180773	NM_015159.1	FAM168A	Homo sapiens family with sequence similarity 168, member A (FAM168A), mRNA.	0.754416
ILMN_2185339	NM_145309.1	LRTOMT	Homo sapiens leucine rich transmembrane and 0-methyltransferase domain containing (LRTOMT), mRNA.	0.621513
ILMN_2185665	NM_024989.3	PGAP1	Homo sapiens post-GPI attachment to proteins 1 (PGAP1), mRNA.	0.602041
ILMN_2187718	NM_005694.1	COX17	Homo sapiens COX17 cytochrome c oxidase assembly homolog (S. cerevisiae) (COX17), nuclear gene encoding mitochondrial protein, mRNA.	1.55781
ILMN_2188264	NM_001554.3	CYR61	Homo sapiens cysteine-rich, angiogenic inducer, 61 (CYR61), mRNA.	-1.49885
ILMN_2192351	NM_001012423.1	GOLGA8E	Homo sapiens golgi autoantigen, golgin subfamily a, 8E (GOLGA8E), mRNA.	0.660471
ILMN_2193315	NM_145231.2	C14orf143	Homo sapiens chromosome 14 open reading frame 143 (C14orf143), mRNA.	-0.601106
ILMN_2193752	NM_203406.1	MBLAC2	Homo sapiens metallo-beta-lactamase domain containing 2 (MBLAC2), mRNA.	-0.595751
ILMN_2194649	NM_053053.2	TADA1L	Homo sapiens transcriptional adaptor 1 (HFI1 homolog, yeast)-like (TADA1L), mRNA.	-0.643244
ILMN_2196097	NM_002715.2	PPP2CA	Homo sapiens protein phosphatase 2 (formerly 2A), catalytic subunit, alpha isoform (PPP2CA), mRNA.	-0.711898
ILMN_2197365	NM_002923.1	RGS2	Homo sapiens regulator of G-protein signalling 2, 24kDa (RGS2), mRNA.	-0.845667
ILMN_2197519	NM_145295.2	ZNF627	Homo sapiens zinc finger protein 627 (ZNF627), mRNA.	-0.646509
ILMN_2198516	NM_020801.1	ARRDC3	Homo sapiens arrestin domain containing 3 (ARRDC3), mRNA.	-0.810138
ILMN_2198823	NM_004285.3	H6PD	Homo sapiens hexose-6-phosphate dehydrogenase (glucose 1-dehydrogenase) (H6PD), mRNA.	0.699638
ILMN_2198859	NM_198571.1	C7orf52	Homo sapiens chromosome 7 open reading frame 52 (C7orf52), mRNA.	0.744395
ILMN_2200562	NR_002453.4	LOC595101	Homo sapiens PI-3-kinase-related kinase SMG-1 pseudogene (LOC595101), non-coding RNA.	1.03374
ILMN_2200917	NM_003615.2	SLC4A7	Homo sapiens solute carrier family 4, sodium bicarbonate cotransporter, member 7 (SLC4A7), mRNA.	-0.635999
ILMN_2201678	NM_007085.3	FSTL1	Homo sapiens follistatin-like 1 (FSTL1), mRNA.	-0.869322
ILMN_2202940	NM_020244.2	CHPT1	Homo sapiens choline phosphotransferase 1 (CHPT1), mRNA.	-0.63852
ILMN_2202948	NM_004336.2	BUB1	Homo sapiens BUB1 budding uninhibited by benzimidazoles 1 homolog (yeast) (BUB1), mRNA.	-0.771072
ILMN_2203876	NM_025214.1	CCDC68	Homo sapiens coiled-coil domain containing 68 (CCDC68), mRNA.	0.765294
ILMN_2205032	NM_020932.1	MAGEE1	Homo sapiens melanoma antigen family E, 1 (MAGEE1), mRNA.	-0.93289
ILMN_2205588	NM_018939.2	PCDHB6	Homo sapiens protocadherin beta 6 (PCDHB6), mRNA.	-0.713773
ILMN_2206953	NM_006226.1	PLCL1	Homo sapiens phospholipase C-like 1 (PLCL1), mRNA.	-0.780929
ILMN_2207328	NM_015476.2	C18orf10	Homo sapiens chromosome 18 open reading frame 10 (C18orf10), mRNA.	-0.701576
ILMN_2207363	NM_006423.1	RABAC1	Homo sapiens Rab acceptor 1 (prenylated) (RABAC1), mRNA.	0.685763
ILMN_2208455	NM_030637.1	DDHD1	Homo sapiens DDHD domain containing 1 (DDHD1), mRNA.	-0.751385
ILMN_2210713	NM_017845.2	COMMD8	Homo sapiens COMM domain containing 8 (COMMD8), mRNA.	-0.806527
ILMN_2211263	NM_018339.3	RFK	Homo sapiens riboflavin kinase (RFK), mRNA.	-0.723707
ILMN_2215965	NM_000767.4	CYP2B6	Homo sapiens cytochrome P450, family 2, subfamily B, polypeptide 6 (CYP2B6), mRNA.	0.615219
ILMN_2215989	NM_005382.1	NEFM	Homo sapiens neurofilament, medium polypeptide 150kDa (NEFM), mRNA.	-0.803272
ILMN_2216838	NR_002186.1	DKFZP586I1420	Homo sapiens hypothetical protein DKFZp586I1420 (DKFZP586I1420), non-coding RNA.	0.694653
ILMN_2218277	NM_002952.3	RPS2	Homo sapiens ribosomal protein S2 (RPS2), mRNA.	1.01674
ILMN_2218401	NM_145276.1	ZNF563	Homo sapiens zinc finger protein 563 (ZNF563), mRNA.	0.587501
ILMN_2219512	NM_015102.2	NPHP4	Homo sapiens nephronophthisis 4 (NPHP4), mRNA.	0.79209
ILMN_2222317	NM_007034.3	DNAJB4	Homo sapiens DnaJ (Hsp40) homolog, subfamily B, member 4 (DNAJB4), mRNA.	-0.656432
ILMN_2222651	NM_024635.2	MAK10	Homo sapiens MAK10 homolog, amino-acid N-acetyltransferase subunit, (S. cerevisiae) (MAK10), mRNA.	-0.744423
ILMN_2222688	NM_021109.2	TMSB4X	Homo sapiens thymosin, beta 4, X-linked (TMSB4X), mRNA.	-1.00883
ILMN_2223903	NM_000943.4	PPIC	Homo sapiens peptidylprolyl isomerase C (cyclophilin C) (PPIC), mRNA.	-1.53122
ILMN_2224300	NM_001039697.1	SNAPC3	Homo sapiens small nuclear RNA activating complex, polypeptide 3, 50kDa (SNAPC3), mRNA.	0.788661
ILMN_2224486	NM_020685.3	C3orf14	Homo sapiens chromosome 3 open reading frame 14 (C3orf14), mRNA.	-0.855973
ILMN_2225144	NM_173359.3	EIF4E3	Homo sapiens eukaryotic translation initiation factor 4E family member 3 (EIF4E3), mRNA.	-0.897872
ILMN_2226304	NM_020337.1	ANKRD50	Homo sapiens ankyrin repeat domain 50 (ANKRD50), mRNA.	-0.665283
ILMN_2226763	NM_001017991.1	H2AFB2	Homo sapiens H2A histone family, member B2 (H2AFB2), mRNA.	0.602554
ILMN_2227385	NM_152527.3	SLC16A14	Homo sapiens solute carrier family 16, member 14 (monocarboxylic acid transporter 14) (SLC16A14), mRNA.	-1.48543
ILMN_2228873	NM_032016.2	STARD3NL	Homo sapiens STARD3 N-terminal like (STARD3NL), mRNA.	-0.691918
ILMN_2229170	NM_004270.3	CRSP9	Homo sapiens cofactor required for Sp1 transcriptional activation, subunit 9, 33kDa (CRSP9), mRNA.	-0.588955
ILMN_2230035	NM_031885.2	BBS2	Homo sapiens Bardet-Biedl syndrome 2 (BBS2), mRNA.	-0.823024
ILMN_2230862	NM_004130.2	GYG1	Homo sapiens glycogenin 1 (GYG1), mRNA.	-0.884053
ILMN_2230902	NM_001903.2	CTNNA1	Homo sapiens catenin (cadherin-associated protein), alpha 1, 102kDa (CTNNA1), mRNA.	-0.600531
ILMN_2230998	NM_015421.1	TMEM186	Homo sapiens transmembrane protein 186 (TMEM186), mRNA.	-0.626844
ILMN_2232166	NM_021825.3	CCDC90B	Homo sapiens coiled-coil domain containing 90B (CCDC90B), mRNA.	-0.59884
ILMN_2233539	NM_022154.5	SLC39A8	Homo sapiens solute carrier family 39 (zinc transporter), member 8 (SLC39A8), transcript variant 1, mRNA.	-1.52427
ILMN_2233878	NM_022978.1	SERF1B	Homo sapiens small EDRK-rich factor 1B (centromeric) (SERF1B), mRNA.	0.837206
ILMN_2234229	NM_018137.1	PRMT6	Homo sapiens protein arginine methyltransferase 6 (PRMT6), mRNA.	-0.614241
ILMN_2235679	NM_145735.1	ARHGEF7	Homo sapiens Rho guanine nucleotide exchange factor (GEF) 7 (ARHGEF7), transcript variant 2, mRNA.	-0.611025
ILMN_2241627	NM_005462.3	MAGEC1	Homo sapiens melanoma antigen family C, 1 (MAGEC1), mRNA.	-0.983986
ILMN_2242463	NM_001814.2	CTSC	Homo sapiens cathepsin C (CTSC), transcript variant 1, mRNA.	-1.01577
ILMN_2243687	NM_002294.1	LAMP2	Homo sapiens lysosomal-associated membrane protein 2 (LAMP2), transcript variant LAMP2A, mRNA.	-0.758097
ILMN_2245686	NM_003918.2	GYG2	Homo sapiens glycogenin 2 (GYG2), transcript variant 2, mRNA.	0.719235
ILMN_2248632	NM_020815.1	PCDH10	Homo sapiens protocadherin 10 (PCDH10), transcript variant 2, mRNA.	0.813982
ILMN_2250521	NM_001042377.1	INS-IGF2	Homo sapiens insulin- insulin-like growth factor 2 (INS-IGF2), transcript variant 1, mRNA.	0.638688
ILMN_2250853	NM_182518.2	C1orf84	Homo sapiens chromosome 1 open reading frame 84 (C1orf84), transcript variant 3, mRNA.	0.705122
ILMN_2251895	NM_005093.3	CBFA2T2	Homo sapiens core-binding factor, runt domain, alpha subunit 2; translocated to, 2 (CBFA2T2), transcript variant 2, mRNA.	0.62235
ILMN_2252554	NM_022077.3	MANBAL	Homo sapiens mannosidase, beta A, lysosomal-like (MANBAL), transcript variant 1, mRNA.	0.97083
ILMN_2255021	NM_152862.1	ARPC2	Homo sapiens actin related protein 2/3 complex, subunit 2, 34kDa (ARPC2), transcript variant 1, mRNA.	-0.758236
ILMN_2255142	NM_001003827.1	TRIM34	Homo sapiens tripartite motif-containing 34 (TRIM34), transcript variant 4, mRNA.	0.711274
ILMN_2258471	NM_022902.2	SLC30A5	Homo sapiens solute carrier family 30 (zinc transporter), member 5 (SLC30A5), transcript variant 1, mRNA.	-1.00322
ILMN_2258689	NM_001034955.1	SORBS1	Homo sapiens sorbin and SH3 domain containing 1 (SORBS1), transcript variant 4, mRNA.	0.604714
ILMN_2265783	NM_201555.1	FHL2	Homo sapiens four and a half LIM domains 2 (FHL2), transcript variant 2, mRNA.	0.862591
ILMN_2266595	NM_021250.2	LILRA5	Homo sapiens leukocyte immunoglobulin-like receptor, subfamily A (with TM domain), member 5 (LILRA5), transcript variant 1, mRNA.	0.629118
ILMN_2268068	NM_001006618.1	MAPKAP1	Homo sapiens mitogen-activated protein kinase associated protein 1 (MAPKAP1), transcript variant 6, mRNA.	-1.10402
ILMN_2270053	NM_144503.1	F11R	Homo sapiens F11 receptor (F11R), transcript variant 4, mRNA.	0.812977
ILMN_2273700	NM_001042510.1	ZNF706	Homo sapiens zinc finger protein 706 (ZNF706), transcript variant 1, mRNA.	0.678056
ILMN_2276811	NM_001029991.1	METT11D1	Homo sapiens methyltransferase 11 domain containing 1 (METT11D1), transcript variant 1, mRNA.	0.9615
ILMN_2278433	NM_001012626.1	LOC285074	Homo sapiens hypothetical protein LOC285074 (LOC285074), mRNA.	-0.757246
ILMN_2278729	NM_001037283.1	EIF3B	Homo sapiens eukaryotic translation initiation factor 3, subunit B (EIF3B), transcript variant 2, mRNA.	0.625444
ILMN_2279961	NM_013995.1	LAMP2	Homo sapiens lysosomal-associated membrane protein 2 (LAMP2), transcript variant LAMP2B, mRNA.	-0.6741
ILMN_2280053	NM_014478.4	CRCP	Homo sapiens CGRP receptor component (CRCP), transcript variant 1, mRNA.	0.605871
ILMN_2280441	NM_152410.2	PACRG	Homo sapiens PARK2 co-regulated (PACRG), transcript variant 1, mRNA.	0.863736
ILMN_2281089	NM_018234.2	STEAP3	Homo sapiens STEAP family member 3 (STEAP3), transcript variant 2, mRNA.	0.599127
ILMN_2282077	NM_080875.1	MIB2	Homo sapiens mindbomb homolog 2 (Drosophila) (MIB2), mRNA.	0.656606
ILMN_2283325	NM_024911.4	GPR177	Homo sapiens G protein-coupled receptor 177 (GPR177), transcript variant 1, mRNA.	-0.800993
ILMN_2285091	NM_017715.2	ZNF3	Homo sapiens zinc finger protein 3 (ZNF3), transcript variant 1, mRNA.	0.586075
ILMN_2286574	NM_182644.1	EPHA3	Homo sapiens EPH receptor A3 (EPHA3), transcript variant 2, mRNA.	0.848541
ILMN_2287061	NM_152795.2	HIF3A	Homo sapiens hypoxia inducible factor 3, alpha subunit (HIF3A), transcript variant 3, mRNA.	-0.651
ILMN_2287707	NR_003102.1	POT1	Homo sapiens POT1 protection of telomeres 1 homolog (S. pombe) (POT1), transcript variant 2, non-coding RNA.	0.71407
ILMN_2290118	NM_001080497.1	MEGF9	Homo sapiens multiple EGF-like-domains 9 (MEGF9), mRNA.	-0.833898
ILMN_2291619	NM_001024647.2	RAB3IP	Homo sapiens RAB3A interacting protein (rabin3) (RAB3IP), transcript variant A, mRNA.	0.798145
ILMN_2293131	NM_199002.1	ARHGEF1	Homo sapiens Rho guanine nucleotide exchange factor (GEF) 1 (ARHGEF1), transcript variant 1, mRNA.	0.815747
ILMN_2293758	NM_016248.2	AKAP11	Homo sapiens A kinase (PRKA) anchor protein 11 (AKAP11), mRNA.	-0.676374
ILMN_2294751	NM_006828.2	ASCC3	Homo sapiens activating signal cointegrator 1 complex subunit 3 (ASCC3), transcript variant 1, mRNA.	-0.717978
ILMN_2294878	NM_018044.2	NSUN5	Homo sapiens NOL1/NOP2/Sun domain family, member 5 (NSUN5), transcript variant 2, mRNA.	0.686455
ILMN_2296439	NM_001037340.1	PDE4B	Homo sapiens phosphodiesterase 4B, cAMP-specific (phosphodiesterase E4 dunce homolog, Drosophila) (PDE4B), transcript variant c, mRNA.	1.06323
ILMN_2296843	NM_000159.2	GCDH	Homo sapiens glutaryl-Coenzyme A dehydrogenase (GCDH), nuclear gene encoding mitochondrial protein, transcript variant 1, mRNA.	-0.752581
ILMN_2297161	NM_007362.3	NCBP2	Homo sapiens nuclear cap binding protein subunit 2, 20kDa (NCBP2), transcript variant 1, mRNA.	-0.73413
ILMN_2302075	NM_138962.2	MSI2	Homo sapiens musashi homolog 2 (Drosophila) (MSI2), transcript variant 1, mRNA.	0.682429
ILMN_2302118	NM_174908.2	CCDC50	Homo sapiens coiled-coil domain containing 50 (CCDC50), transcript variant 1, mRNA.	-0.913414
ILMN_2304624	NM_022170.1	EIF4H	Homo sapiens eukaryotic translation initiation factor 4H (EIF4H), transcript variant 1, mRNA.	-0.651448
ILMN_2309449	NM_032626.5	RBBP6	Homo sapiens retinoblastoma binding protein 6 (RBBP6), transcript variant 3, mRNA.	-0.699507
ILMN_2311796	NM_152829.1	TES	Homo sapiens testis derived transcript (3 LIM domains) (TES), transcript variant 2, mRNA.	1.15754
ILMN_2312304	NM_001039938.1	INTS6	Homo sapiens integrator complex subunit 6 (INTS6), transcript variant 3, mRNA.	-0.791554
ILMN_2313901	NM_138821.1	PAM	Homo sapiens peptidylglycine alpha-amidating monooxygenase (PAM), transcript variant 3, mRNA.	-0.693661
ILMN_2315780	NM_006997.2	TACC2	Homo sapiens transforming, acidic coiled-coil containing protein 2 (TACC2), transcript variant 4, mRNA.	-0.79735
ILMN_2316278	NM_030801.2	MAGED4B	Homo sapiens melanoma antigen family D, 4B (MAGED4B), transcript variant 1, mRNA.	0.82521
ILMN_2316844	NM_203283.1	RBPJ	Homo sapiens recombination signal binding protein for immunoglobulin kappa J region (RBPJ), transcript variant 3, mRNA.	0.627156
ILMN_2318430	NM_001969.3	EIF5	Homo sapiens eukaryotic translation initiation factor 5 (EIF5), transcript variant 1, mRNA.	0.73796
ILMN_2319344	NM_001641.2	APEX1	Homo sapiens APEX nuclease (multifunctional DNA repair enzyme) 1 (APEX1), transcript variant 1, mRNA.	0.680523
ILMN_2320641	NM_001047980.1	NBPF7	Homo sapiens neuroblastoma breakpoint family, member 7 (NBPF7), mRNA.	0.687346
ILMN_2321292	NM_016003.3	WIPI2	Homo sapiens WD repeat domain, phosphoinositide interacting 2 (WIPI2), transcript variant 2, mRNA.	0.641251
ILMN_2322806	NM_001042442.1	CAST	Homo sapiens calpastatin (CAST), transcript variant 8, mRNA.	-0.820261
ILMN_2322972	NM_144588.4	ZFYVE27	Homo sapiens zinc finger, FYVE domain containing 27 (ZFYVE27), transcript variant 2, mRNA.	0.7756
ILMN_2323366	NM_001035513.1	SDHC	Homo sapiens succinate dehydrogenase complex, subunit C, integral membrane protein, 15kDa (SDHC), nuclear gene encoding mitochondrial protein, transcript variant 4, mRNA.	-0.781215
ILMN_2326282	NM_001033026.1	C19orf6	Homo sapiens chromosome 19 open reading frame 6 (C19orf6), transcript variant 1, mRNA.	0.78971
ILMN_2328776	NM_001042453.1	MST4	Homo sapiens serine/threonine protein kinase MST4 (MST4), transcript variant 2, mRNA.	-1.35348
ILMN_2330112	NM_001009551.1	CNIH	Homo sapiens cornichon homolog (Drosophila) (CNIH), transcript variant 2, mRNA.	-0.790989
ILMN_2330845	NM_006178.1	NSF	Homo sapiens N-ethylmaleimide-sensitive factor (NSF), mRNA.	-0.754394
ILMN_2331735	NM_001282.2	AP2B1	Homo sapiens adaptor-related protein complex 2, beta 1 subunit (AP2B1), transcript variant 2, mRNA.	-0.688421
ILMN_2332267	NM_001044722.1	CSNK1G3	Homo sapiens casein kinase 1, gamma 3 (CSNK1G3), transcript variant 3, mRNA.	-0.633564
ILMN_2333107	NM_198970.1	AES	Homo sapiens amino-terminal enhancer of split (AES), transcript variant 3, mRNA.	0.761449
ILMN_2335319	NM_172344.1	KCNG3	Homo sapiens potassium voltage-gated channel, subfamily G, member 3 (KCNG3), transcript variant 2, mRNA.	-0.743257
ILMN_2337655	NM_004184.3	WARS	Homo sapiens tryptophanyl-tRNA synthetase (WARS), transcript variant 1, mRNA.	-0.718925
ILMN_2337835	NM_001007088.1	ZNF182	Homo sapiens zinc finger protein 182 (ZNF182), transcript variant 2, mRNA.	0.635579
ILMN_2338921	NM_199053.1	C4orf41	Homo sapiens chromosome 4 open reading frame 41 (C4orf41), transcript variant 2, mRNA.	-0.720677
ILMN_2340643	NM_001042536.1	INSC	Homo sapiens inscuteable homolog (Drosophila) (INSC), transcript variant 2, mRNA.	0.996659
ILMN_2342084	NM_018844.2	BCAP29	Homo sapiens B-cell receptor-associated protein 29 (BCAP29), transcript variant 2, mRNA.	-0.636301
ILMN_2342695	NM_033023.3	PDGFA	Homo sapiens platelet-derived growth factor alpha polypeptide (PDGFA), transcript variant 2, mRNA.	-0.738427
ILMN_2344650	NM_001079691.1	N4BP2L1	Homo sapiens NEDD4 binding protein 2-like 1 (N4BP2L1), transcript variant 2, mRNA.	0.70159
ILMN_2346997	NM_016277.3	RAB23	Homo sapiens RAB23, member RAS oncogene family (RAB23), transcript variant 1, mRNA.	-0.743408
ILMN_2347068	NM_017572.2	MKNK2	Homo sapiens MAP kinase interacting serine/threonine kinase 2 (MKNK2), transcript variant 1, mRNA.	-0.626869
ILMN_2347349	NM_182851.1	CCNB1IP1	Homo sapiens cyclin B1 interacting protein 1 (CCNB1IP1), transcript variant 3, mRNA.	0.915016
ILMN_2347943	NM_001039919.1	ZNF384	Homo sapiens zinc finger protein 384 (ZNF384), transcript variant 5, mRNA.	0.667898
ILMN_2350266	NM_001080469.1	FBXO46	Homo sapiens F-box protein 46 (FBXO46), mRNA.	0.706673
ILMN_2351754	NM_021721.2	ADAM22	Homo sapiens ADAM metallopeptidase domain 22 (ADAM22), transcript variant 5, mRNA.	0.605706
ILMN_2354381	NM_000305.2	PON2	Homo sapiens paraoxonase 2 (PON2), transcript variant 1, mRNA.	-1.11603
ILMN_2356890	NM_172177.1	MRPL42	Homo sapiens mitochondrial ribosomal protein L42 (MRPL42), nuclear gene encoding mitochondrial protein, transcript variant 2, mRNA.	-0.863726
ILMN_2356895	NM_172177.1	MRPL42	Homo sapiens mitochondrial ribosomal protein L42 (MRPL42), nuclear gene encoding mitochondrial protein, transcript variant 2, mRNA.	-0.6141
ILMN_2357377	NM_003218.2	TERF1	Homo sapiens telomeric repeat binding factor (NIMA-interacting) 1 (TERF1), transcript variant 2, mRNA.	0.62686
ILMN_2358980	NM_001014794.1	ILK	Homo sapiens integrin-linked kinase (ILK), transcript variant 2, mRNA.	0.651434
ILMN_2359078	NM_031882.2	PCDHAC1	Homo sapiens protocadherin alpha subfamily C, 1 (PCDHAC1), transcript variant 2, mRNA.	-0.592046
ILMN_2359345	NM_005863.3	NET1	Homo sapiens neuroepithelial cell transforming 1 (NET1), transcript variant 2, mRNA.	-0.737629
ILMN_2360054	NM_013994.2	DDR1	Homo sapiens discoidin domain receptor tyrosine kinase 1 (DDR1), transcript variant 3, mRNA.	-0.670285
ILMN_2360705	NM_203372.1	ACSL3	Homo sapiens acyl-CoA synthetase long-chain family member 3 (ACSL3), transcript variant 2, mRNA.	-0.741701
ILMN_2360784	NM_001042576.1	RRBP1	Homo sapiens ribosome binding protein 1 homolog 180kDa (dog) (RRBP1), transcript variant 1, mRNA.	-0.898933
ILMN_2361427	NM_001003686.1	PMS2L3	Homo sapiens postmeiotic segregation increased 2-like 3 (PMS2L3), transcript variant 2, mRNA.	0.800898
ILMN_2361603	NM_201539.1	NDRG2	Homo sapiens NDRG family member 2 (NDRG2), transcript variant 6, mRNA.	0.682613
ILMN_2364852	NM_007049.2	BTN2A1	Homo sapiens butyrophilin, subfamily 2, member A1 (BTN2A1), transcript variant 1, mRNA.	-0.604217
ILMN_2365465	NM_001079539.1	XBP1	Homo sapiens X-box binding protein 1 (XBP1), transcript variant 2, mRNA.	-0.851798
ILMN_2365484	NM_003099.3	SNX1	Homo sapiens sorting nexin 1 (SNX1), transcript variant 1, mRNA.	0.601519
ILMN_2366463	NM_212474.1	FN1	Homo sapiens fibronectin 1 (FN1), transcript variant 6, mRNA.	-1.59642
ILMN_2367239	NM_203417.1	RCAN1	Homo sapiens regulator of calcineurin 1 (RCAN1), transcript variant 2, mRNA.	-1.01435
ILMN_2367300	NM_198798.1	ANKRD5	Homo sapiens ankyrin repeat domain 5 (ANKRD5), transcript variant 2, mRNA.	0.648879
ILMN_2367681	NM_003114.3	SPAG1	Homo sapiens sperm associated antigen 1 (SPAG1), transcript variant 1, mRNA.	-0.943052
ILMN_2373073	NM_002312.3	LIG4	Homo sapiens ligase IV, DNA, ATP-dependent (LIG4), transcript variant 1, mRNA.	-1.04771
ILMN_2373763	NM_033339.3	CASP7	Homo sapiens caspase 7, apoptosis-related cysteine peptidase (CASP7), transcript variant gamma, mRNA.	-0.606107
ILMN_2373791	NM_001040092.1	ENPP2	Homo sapiens ectonucleotide pyrophosphatase/phosphodiesterase 2 (ENPP2), transcript variant 2, mRNA.	1.7052
ILMN_2374683	NM_080684.1	PTPN13	Homo sapiens protein tyrosine phosphatase, non-receptor type 13 (APO-1/CD95 (Fas)-associated phosphatase) (PTPN13), transcript variant 3, mRNA.	-0.746086
ILMN_2374687	NM_080684.1	PTPN13	Homo sapiens protein tyrosine phosphatase, non-receptor type 13 (APO-1/CD95 (Fas)-associated phosphatase) (PTPN13), transcript variant 3, mRNA.	-1.04716
ILMN_2375484	NM_182646.1	CPEB2	Homo sapiens cytoplasmic polyadenylation element binding protein 2 (CPEB2), transcript variant A, mRNA.	-0.828269
ILMN_2376625	NM_198156.1	VHL	Homo sapiens von Hippel-Lindau tumor suppressor (VHL), transcript variant 2, mRNA.	0.681369
ILMN_2377185	NM_007108.2	TCEB2	Homo sapiens transcription elongation factor B (SIII), polypeptide 2 (18kDa, elongin B) (TCEB2), transcript variant 1, mRNA.	0.711815
ILMN_2377900	NM_032010.1	MAP1B	Homo sapiens microtubule-associated protein 1B (MAP1B), transcript variant 2, mRNA.	-0.612827
ILMN_2378670	NM_013306.3	SNX15	Homo sapiens sorting nexin 15 (SNX15), transcript variant A, mRNA.	0.58615
ILMN_2378708	NM_005641.2	TAF6	Homo sapiens TAF6 RNA polymerase II, TATA box binding protein (TBP)-associated factor, 80kDa (TAF6), transcript variant 1, mRNA.	0.731516
ILMN_2379080	NM_032815.3	NFATC2IP	Homo sapiens nuclear factor of activated T-cells, cytoplasmic, calcineurin-dependent 2 interacting protein (NFATC2IP), mRNA.	0.637272
ILMN_2381197	NM_015435.3	RNF19A	Homo sapiens ring finger protein 19A (RNF19A), transcript variant 2, mRNA.	-0.707014
ILMN_2381899	NM_001008213.1	OPTN	Homo sapiens optineurin (OPTN), transcript variant 4, mRNA.	-0.607894
ILMN_2384056	NM_001039966.1	GPER	Homo sapiens G protein-coupled estrogen receptor 1 (GPER), transcript variant 3, mRNA.	0.995355
ILMN_2386732	NM_001009922.1	RCHY1	Homo sapiens ring finger and CHY zinc finger domain containing 1 (RCHY1), transcript variant 3, mRNA.	0.650582
ILMN_2388669	NM_007325.2	GRIA3	Homo sapiens glutamate receptor, ionotrophic, AMPA 3 (GRIA3), transcript variant flip, mRNA.	0.639301
ILMN_2389151	NM_006759.3	UGP2	Homo sapiens UDP-glucose pyrophosphorylase 2 (UGP2), transcript variant 1, mRNA.	-0.733138
ILMN_2389155	NM_006759.3	UGP2	Homo sapiens UDP-glucose pyrophosphorylase 2 (UGP2), transcript variant 1, mRNA.	-1.14452
ILMN_2390919	NM_001998.2	FBLN2	Homo sapiens fibulin 2 (FBLN2), transcript variant 2, mRNA.	-0.746738
ILMN_2391150	NM_001042459.1	FILIP1L	Homo sapiens filamin A interacting protein 1-like (FILIP1L), transcript variant 3, mRNA.	-0.59736
ILMN_2394750	NM_001037126.1	EXOC4	Homo sapiens exocyst complex component 4 (EXOC4), transcript variant 2, mRNA.	0.600075
ILMN_2395043	NM_198431.1	HSPA4	Homo sapiens heat shock 70kDa protein 4 (HSPA4), transcript variant 2, mRNA.	-0.919709
ILMN_2395496	NM_005046.2	KLK7	Homo sapiens kallikrein-related peptidase 7 (KLK7), transcript variant 1, mRNA.	0.713996
ILMN_2396648	NM_016046.3	EXOSC1	Homo sapiens exosome component 1 (EXOSC1), mRNA. XM_944315 XM_944318 XM_944323	-0.587818
ILMN_2398926	NM_181656.1	C17orf58	Homo sapiens chromosome 17 open reading frame 58 (C17orf58), transcript variant 2, mRNA.	-1.13372
ILMN_2399174	NM_001042646.1	TRAK1	Homo sapiens trafficking protein, kinesin binding 1 (TRAK1), transcript variant 1, mRNA.	0.641626
ILMN_2399431	NM_001039091.1	PRPS2	Homo sapiens phosphoribosyl pyrophosphate synthetase 2 (PRPS2), transcript variant 1, mRNA.	-0.633425
ILMN_2401878	NM_144729.1	DUSP10	Homo sapiens dual specificity phosphatase 10 (DUSP10), transcript variant 3, mRNA.	0.612485
ILMN_2401933	NM_001001323.1	ATP2B1	Homo sapiens ATPase, Ca++ transporting, plasma membrane 1 (ATP2B1), transcript variant 1, mRNA.	-0.856038
ILMN_2403946	NM_005102.2	FEZ2	Homo sapiens fasciculation and elongation protein zeta 2 (zygin II) (FEZ2), transcript variant 1, mRNA.	-0.585416
ILMN_2404903	NM_198389.2	PDPN	Homo sapiens podoplanin (PDPN), transcript variant 2, mRNA.	0.588075
ILMN_2405009	NM_005380.4	NBL1	Homo sapiens neuroblastoma, suppression of tumorigenicity 1 (NBL1), transcript variant 2, mRNA.	0.81263
ILMN_2405521	NM_001040409.1	MTHFD2	Homo sapiens methylenetetrahydrofolate dehydrogenase (NADP+ dependent) 2, methenyltetrahydrofolate cyclohydrolase (MTHFD2), nuclear gene encoding mitochondrial protein, transcript variant 2, mRNA.	-0.942351
ILMN_2406106	NM_201572.1	CACNB2	Homo sapiens calcium channel, voltage-dependent, beta 2 subunit (CACNB2), transcript variant 8, mRNA.	0.931898
ILMN_2406390	NM_199132.1	ZNF468	Homo sapiens zinc finger protein 468 (ZNF468), transcript variant 1, mRNA.	0.695667
ILMN_2406532	NM_016946.3	F11R	Homo sapiens F11 receptor (F11R), transcript variant 1, mRNA.	0.602983
ILMN_2408039	NM_032378.2	EEF1D	Homo sapiens eukaryotic translation elongation factor 1 delta (guanine nucleotide exchange protein) (EEF1D), transcript variant 1, mRNA.	0.811058
ILMN_2409167	NM_001002858.1	ANXA2	Homo sapiens annexin A2 (ANXA2), transcript variant 1, mRNA.	-1.915
ILMN_2409220	NM_012484.1	HMMR	Homo sapiens hyaluronan-mediated motility receptor (RHAMM) (HMMR), transcript variant 1, mRNA.	-0.589266
ILMN_2410742	NM_032776.1	JMJD1C	Homo sapiens jumonji domain containing 1C (JMJD1C), transcript variant 1, mRNA.	0.77396
ILMN_2410771	NM_012289.3	KEAP1	Homo sapiens kelch-like ECH-associated protein 1 (KEAP1), transcript variant 2, mRNA.	0.65816
ILMN_2410772	NM_012289.3	KEAP1	Homo sapiens kelch-like ECH-associated protein 1 (KEAP1), transcript variant 2, mRNA.	0.626767
ILMN_2411282	NM_001004128.2	QSOX1	Homo sapiens quiescin Q6 sulfhydryl oxidase 1 (QSOX1), transcript variant 2, mRNA.	-0.608074
ILMN_2411791	NM_001842.3	CNTFR	Homo sapiens ciliary neurotrophic factor receptor (CNTFR), transcript variant 2, mRNA.	0.712709
ILMN_2412101	NM_212461.1	PRKAG1	Homo sapiens protein kinase, AMP-activated, gamma 1 non-catalytic subunit (PRKAG1), transcript variant 2, mRNA.	0.902888
ILMN_2412139	NM_153768.1	CABYR	Homo sapiens calcium binding tyrosine-(Y)-phosphorylation regulated (CABYR), transcript variant 2, mRNA.	-0.915039
ILMN_2412768	NM_198268.1	HIPK1	Homo sapiens homeodomain interacting protein kinase 1 (HIPK1), transcript variant 1, mRNA.	0.744727
ILMN_2412922	NM_194278.3	C14orf43	Homo sapiens chromosome 14 open reading frame 43 (C14orf43), transcript variant 1, mRNA.	0.68566
ILMN_2415157	NM_212481.1	ARID5A	Homo sapiens AT rich interactive domain 5A (MRF1-like) (ARID5A), mRNA.	0.670348
ILMN_3166255	DQ459427	ERCC-00126	Bases different from GenBank: 22	0.635772
ILMN_3175662	XM_001719310.1	LOC100130107	PREDICTED: Homo sapiens hypothetical protein LOC100130107 (LOC100130107), mRNA.	1.12862
ILMN_3176403	XR_041433.1	FTHL16	PREDICTED: Homo sapiens misc_RNA (FTHL16), miscRNA.	-0.671533
ILMN_3176532	XR_039157.1	LOC100130441	PREDICTED: Homo sapiens misc_RNA (LOC100130441), miscRNA.	0.739576
ILMN_3176902	XM_001724865.1	LOC100128494	PREDICTED: Homo sapiens hypothetical protein LOC100128494 (LOC100128494), mRNA.	0.591198
ILMN_3177727	NM_001110514.1	EBF4	Homo sapiens early B-cell factor 4 (EBF4), mRNA.	0.676403
ILMN_3178302	NM_001135095.1	FNDC3B	Homo sapiens fibronectin type III domain containing 3B (FNDC3B), transcript variant 2, mRNA.	-0.636635
ILMN_3179148	XR_038482.1	LOC100128096	PREDICTED: Homo sapiens hypothetical LOC100128096 (LOC100128096), miscRNA.	0.752255
ILMN_3179762	XR_038424.1	LOC100130483	PREDICTED: Homo sapiens misc_RNA (LOC100130483), miscRNA.	0.962663
ILMN_3181420	NM_005487.3	HMGXB4	Homo sapiens HMG box domain containing 4 (HMGXB4), transcript variant 1, mRNA.	-0.708378
ILMN_3182000	XM_001725915.1	FLJ10088	PREDICTED: Homo sapiens similar to hypothetical protein (L1H 3 region) (FLJ10088), mRNA.	0.598425
ILMN_3183620	XR_038006.1	LOC100128326	PREDICTED: Homo sapiens misc_RNA (LOC100128326), miscRNA.	0.929993
ILMN_3184894	XM_001720872.1	LOC100127971	PREDICTED: Homo sapiens hypothetical protein LOC100127971 (LOC100127971), mRNA.	0.678794
ILMN_3185204	XM_001724579.1	LOC100127894	PREDICTED: Homo sapiens hypothetical protein LOC100127894 (LOC100127894), mRNA.	0.678122
ILMN_3190570	XM_001717038.1	LOC100128648	PREDICTED: Homo sapiens hypothetical protein LOC100128648 (LOC100128648), mRNA.	1.04585
ILMN_3191596	XM_001724677.1	LOC100130008	PREDICTED: Homo sapiens similar to hCG2024106, transcript variant 3 (LOC100130008), mRNA.	0.88528
ILMN_3192934	XM_001722708.1	LOC100130420	PREDICTED: Homo sapiens hypothetical protein LOC100130420 (LOC100130420), mRNA.	0.925258
ILMN_3195903	XM_001720726.1	LOC100129936	PREDICTED: Homo sapiens hypothetical protein LOC100129936 (LOC100129936), mRNA.	0.613915
ILMN_3198090	XR_037042.1	LOC100132947	PREDICTED: Homo sapiens misc_RNA (LOC100132947), miscRNA.	0.727258
ILMN_3198247	XR_017679.2	LOC388707	PREDICTED: Homo sapiens misc_RNA (LOC388707), miscRNA.	0.617316
ILMN_3198464	XM_001126873.1	LOC728210	PREDICTED: Homo sapiens similar to hCG2042473 (LOC728210), mRNA.	0.769565
ILMN_3199628	XM_001723153.1	LOC100131271	PREDICTED: Homo sapiens hypothetical LOC100131271 (LOC100131271), mRNA.	0.588884
ILMN_3200018	XM_001720409.1	LOC442609	PREDICTED: Homo sapiens similar to hCG1815881 (LOC442609), mRNA.	0.711804
ILMN_3200106	XR_039518.1	LOC100131301	PREDICTED: Homo sapiens misc_RNA (LOC100131301), miscRNA.	0.707658
ILMN_3200362	XM_001719071.1	LOC727908	PREDICTED: Homo sapiens hypothetical LOC727908 (LOC727908), partial mRNA.	0.652965
ILMN_3200384	XR_016299.2	LOC441013	PREDICTED: Homo sapiens misc_RNA (LOC441013), miscRNA.	0.639336
ILMN_3200492	XR_042342.1	LOC642469	PREDICTED: Homo sapiens misc_RNA (LOC642469), miscRNA.	0.613619
ILMN_3201034	XM_001717628.1	LOC100133315	PREDICTED: Homo sapiens similar to hCG1640299 (LOC100133315), mRNA.	1.13812
ILMN_3201192	XM_001715107.1	LOC100130982	PREDICTED: Homo sapiens hypothetical LOC100130982 (LOC100130982), mRNA.	0.721082
ILMN_3202274	XM_001718676.1	LOC647515	PREDICTED: Homo sapiens hypothetical LOC647515 (LOC647515), mRNA.	-0.869846
ILMN_3203724	XM_001715191.1	LOC100131225	PREDICTED: Homo sapiens hypothetical protein LOC100131225 (LOC100131225), mRNA.	-1.32804
ILMN_3204210	XM_001726716.1	LOC284393	PREDICTED: Homo sapiens similar to QM protein, transcript variant 2 (LOC284393), mRNA.	0.677121
ILMN_3204734	XM_001724681.1	LOC100134648	PREDICTED: Homo sapiens similar to hCG2024106, transcript variant 2 (LOC100134648), mRNA.	0.648064
ILMN_3205603	XM_001722169.1	LOC388572	PREDICTED: Homo sapiens hypothetical LOC388572 (LOC388572), mRNA.	0.684987
ILMN_3205781	XR_039453.1	LOC646316	PREDICTED: Homo sapiens misc_RNA (LOC646316), miscRNA.	0.780936
ILMN_3207230	XR_041539.1	LOC283588	PREDICTED: Homo sapiens hypothetical LOC283588 (LOC283588), miscRNA.	0.608344
ILMN_3207563	XM_001725464.1	LOC100133067	PREDICTED: Homo sapiens hypothetical protein LOC100133067 (LOC100133067), mRNA.	0.760585
ILMN_3207738	XR_016632.2	LOC646527	PREDICTED: Homo sapiens misc_RNA (LOC646527), miscRNA.	-0.665749
ILMN_3208428	XM_001719562.1	LOC100132068	PREDICTED: Homo sapiens hypothetical protein LOC100132068 (LOC100132068), mRNA.	0.677051
ILMN_3208542	XM_001721898.1	LOC643894	PREDICTED: Homo sapiens similar to hCG1744064 (LOC643894), mRNA.	0.604834
ILMN_3208995	XM_001724392.1	LOC653075	PREDICTED: Homo sapiens similar to golgi autoantigen, golgin subfamily a, 8A, transcript variant 1 (LOC653075), mRNA.	0.644013
ILMN_3209117	XR_017064.2	LOC644214	PREDICTED: Homo sapiens misc_RNA (LOC644214), miscRNA.	0.588124
ILMN_3209358	XM_001718162.1	LOC646836	PREDICTED: Homo sapiens uncharacterized protein LOC646836-like (LOC646836), mRNA.	0.707958
ILMN_3210217	XM_001718812.1	LOC728054	PREDICTED: Homo sapiens hypothetical LOC728054, transcript variant 1 (LOC728054), mRNA.	0.607612
ILMN_3211132	XR_017590.2	LOC645173	PREDICTED: Homo sapiens misc_RNA (LOC645173), miscRNA.	0.908961
ILMN_3211935	XR_039129.1	LOC100132715	PREDICTED: Homo sapiens misc_RNA (LOC100132715), miscRNA.	-0.666186
ILMN_3215006	XM_001726599.1	LOC100131831	PREDICTED: Homo sapiens hypothetical protein LOC100131831 (LOC100131831), mRNA.	-0.855872
ILMN_3217172	XR_038693.1	LOC286444	PREDICTED: Homo sapiens misc_RNA (LOC286444), miscRNA.	0.715988
ILMN_3217522	XR_038632.1	LOC339970	PREDICTED: Homo sapiens misc_RNA (LOC339970), miscRNA.	0.897641
ILMN_3217815	XR_019565.2	LOC646294	PREDICTED: Homo sapiens misc_RNA (LOC646294), miscRNA.	1.34635
ILMN_3218138	XM_001732870.1	LOC283523	PREDICTED: Homo sapiens similar to telomeric repeat binding factor (NIMA-interacting) 1 (LOC283523), mRNA.	0.65659
ILMN_3218193	XR_036907.1	LOC100133177	PREDICTED: Homo sapiens misc_RNA (LOC100133177), miscRNA.	0.93188
ILMN_3218538	XR_016204.2	LOC345645	PREDICTED: Homo sapiens similar to hCG2002932 (LOC345645), mRNA.	-0.600376
ILMN_3219008	XR_040683.1	LOC728073	PREDICTED: Homo sapiens misc_RNA (LOC728073), miscRNA.	0.612999
ILMN_3219808	XR_038911.1	LOC391670	PREDICTED: Homo sapiens misc_RNA (LOC391670), miscRNA.	0.6723
ILMN_3220802	XM_001714421.1	LOC728991	PREDICTED: Homo sapiens hypothetical LOC728991 (LOC728991), mRNA.	0.72719
ILMN_3221729	XR_015872.2	LOC729080	PREDICTED: Homo sapiens misc_RNA (LOC729080), miscRNA.	-0.999887
ILMN_3221865	XM_001717469.1	RCADH5	PREDICTED: Homo sapiens similar to Alcohol dehydrogenase class III chi chain (Glutathione-dependent formaldehyde dehydrogenase) (FDH) (RCADH5), mRNA.	-0.658173
ILMN_3222058	XR_042428.1	LOC728348	PREDICTED: Homo sapiens misc_RNA (LOC728348), miscRNA.	0.77391
ILMN_3222402	XR_037181.1	LOC730284	PREDICTED: Homo sapiens misc_RNA (LOC730284), miscRNA.	0.803998
ILMN_3222462	XR_037183.1	LOC730281	PREDICTED: Homo sapiens misc_RNA (LOC730281), miscRNA.	0.835704
ILMN_3224384	XR_040488.1	LOC729652	PREDICTED: Homo sapiens misc_RNA (LOC729652), miscRNA.	0.590292
ILMN_3224758	XR_018705.2	LOC92755	PREDICTED: Homo sapiens misc_RNA (LOC92755), miscRNA.	0.640912
ILMN_3225673	XM_001126170.1	LOC730060	PREDICTED: Homo sapiens hypothetical LOC730060 (LOC730060), mRNA.	0.632111
ILMN_3225712	XR_039352.1	LOC730861	PREDICTED: Homo sapiens misc_RNA (LOC730861), miscRNA.	0.609539
ILMN_3225761	XM_942712.3	MGC87895	PREDICTED: Homo sapiens similar to ribosomal protein S14 (MGC87895), mRNA.	0.67677
ILMN_3226260	XR_037358.1	LOC728728	PREDICTED: Homo sapiens misc_RNA (LOC728728), miscRNA.	0.737023
ILMN_3226291	XR_038223.1	LOC728820	PREDICTED: Homo sapiens misc_RNA (LOC728820), miscRNA.	1.32137
ILMN_3226810	XR_037303.1	LOC729666	PREDICTED: Homo sapiens misc_RNA (LOC729666), miscRNA.	-0.762845
ILMN_3227955	XM_001127570.2	LOC728500	PREDICTED: Homo sapiens similar to solute carrier family 29 (nucleoside transporters), member 4 (LOC728500), mRNA.	0.711862
ILMN_3228482	XR_041663.1	LOC728485	PREDICTED: Homo sapiens misc_RNA (LOC728485), miscRNA.	0.591221
ILMN_3229113	XM_001732861.1	LOC731631	PREDICTED: Homo sapiens hypothetical LOC731631 (LOC731631), mRNA.	0.846677
ILMN_3229210	XM_001719022.1	LOC728440	PREDICTED: Homo sapiens hypothetical LOC728440 (LOC728440), mRNA.	0.850122
ILMN_3230157	NM_145048.3	PACRGL	Homo sapiens PARK2 co-regulated-like (PACRGL), transcript variant 1, mRNA.	0.636822
ILMN_3230442	XM_001126873.1	LOC728210	PREDICTED: Homo sapiens similar to hCG2042473 (LOC728210), mRNA.	0.585611
ILMN_3230608	XM_001726946.1	NBPF8	PREDICTED: Homo sapiens neuroblastoma breakpoint family, member 8 (NBPF8), mRNA.	0.690445
ILMN_3231390	NM_017838.3	NHP2	Homo sapiens NHP2 ribonucleoprotein homolog (yeast) (NHP2), transcript variant 1, mRNA.	0.72082
ILMN_3231577	XM_001724681.1	LOC100134648	PREDICTED: Homo sapiens similar to hCG2024106, transcript variant 2 (LOC100134648), mRNA.	0.823221
ILMN_3232048	XM_001714322.1	LOC100128405	PREDICTED: Homo sapiens hypothetical protein LOC100128405 (LOC100128405), mRNA.	1.14466
ILMN_3232572	XM_001130925.2	LOC728531	PREDICTED: Homo sapiens hypothetical LOC728531, transcript variant 2 (LOC728531), mRNA.	0.679882
ILMN_3232753	XM_001718858.1	LOC728054	PREDICTED: Homo sapiens hypothetical LOC728054, transcript variant 2 (LOC728054), mRNA.	0.963823
ILMN_3232806	XM_001721514.1	LOC100133528	PREDICTED: Homo sapiens similar to HIG1 domain family, member 1A (LOC100133528), mRNA.	-0.732427
ILMN_3232995	XR_036963.1	LOC100132947	PREDICTED: Homo sapiens misc_RNA (LOC100132947), miscRNA.	0.67718
ILMN_3233179	XM_001132928.1	LOC728969	PREDICTED: Homo sapiens similar to heparan sulfate 6-O-sulfotransferase 1 (LOC728969), mRNA.	-0.806839
ILMN_3233388	NM_001085400.1	RELL1	Homo sapiens RELT-like 1 (RELL1), transcript variant 1, mRNA.	-0.655839
ILMN_3234783	XR_039254.1	LOC100132287	PREDICTED: Homo sapiens misc_RNA (LOC100132287), miscRNA.	0.731309
ILMN_3234922	XM_001722693.1	LOC728790	PREDICTED: Homo sapiens hypothetical LOC728790 (LOC728790), mRNA.	0.667171
ILMN_3235036	NR_003671.1	LOC728024	Homo sapiens hCG1640171 (LOC728024), non-coding RNA.	0.696651
ILMN_3235061	XR_038209.1	LOC100133150	PREDICTED: Homo sapiens misc_RNA (LOC100133150), miscRNA.	1.03032
ILMN_3235221	NR_004845.1	LOC644936	Homo sapiens cytoplasmic beta-actin pseudogene (LOC644936), non-coding RNA.	0.860904
ILMN_3235254	XM_001721285.1	LOC100134644	PREDICTED: Homo sapiens hypothetical protein LOC100134644 (LOC100134644), mRNA.	0.635144
ILMN_3235325	NR_003002.1	SCARNA13	Homo sapiens small Cajal body-specific RNA 13 (SCARNA13), guide RNA.	0.61345
ILMN_3235559	XM_001716810.1	CTGLF6	PREDICTED: Homo sapiens centaurin, gamma-like family, member 6 (CTGLF6), mRNA.	0.726577
ILMN_3235799	XM_001716369.1	LOC100134067	PREDICTED: Homo sapiens hypothetical LOC100134067 (LOC100134067), mRNA.	-0.625728
ILMN_3235931	XR_036949.1	LOC100134768	PREDICTED: Homo sapiens misc_RNA (LOC100134768), miscRNA.	0.828251
ILMN_3235949	NM_003532.2	HIST1H3E	Homo sapiens histone cluster 1, H3e (HIST1H3E), mRNA.	0.657319
ILMN_3236079	XR_037086.1	LOC100132516	PREDICTED: Homo sapiens misc_RNA (LOC100132516), miscRNA.	0.772874
ILMN_3236599	NR_024609.1	FLJ44054	Homo sapiens hypothetical protein LOC643365 (FLJ44054), non-coding RNA.	0.922352
ILMN_3237011	XM_001126151.1	LOC727858	PREDICTED: Homo sapiens hypothetical LOC727858 (LOC727858), mRNA.	0.851864
ILMN_3237396	NM_024666.3	AAGAB	Homo sapiens alpha- and gamma-adaptin binding protein (AAGAB), mRNA.	-0.718123
ILMN_3237564	NR_024014.1	PP14571	Homo sapiens similar to hCG1777210 (PP14571), non-coding RNA.	0.815394
ILMN_3237806	XM_001721283.1	LOC100134711	PREDICTED: Homo sapiens hypothetical protein LOC100134711 (LOC100134711), mRNA.	0.600177
ILMN_3237826	XM_001714522.1	FLJ37512	PREDICTED: Homo sapiens similar to Contactin-associated protein-like 3 precursor (Cell recognition molecule Caspr3) (FLJ37512), mRNA.	0.769583
ILMN_3238001	XR_037182.1	LOC100132112	PREDICTED: Homo sapiens misc_RNA (LOC100132112), partial miscRNA.	0.675152
ILMN_3238078	NR_002977.1	SNORA45	Homo sapiens small nucleolar RNA, H/ACA box 45 (SNORA45), small nucleolar RNA.	0.664156
ILMN_3238150	XM_001722084.1	LOC730329	PREDICTED: Homo sapiens similar to Williams Beuren syndrome chromosome region 19 pseudogene (LOC730329), mRNA.	1.09078
ILMN_3238237	XM_001722091.1	LOC100134667	PREDICTED: Homo sapiens similar to Williams Beuren syndrome chromosome region 19 pseudogene (LOC100134667), mRNA.	1.02553
ILMN_3238281	XR_039086.1	LOC100133075	PREDICTED: Homo sapiens misc_RNA (LOC100133075), miscRNA.	0.763557
ILMN_3238618	NR_021485.1	C3orf50	Homo sapiens chromosome 3 open reading frame 50 (C3orf50), non-coding RNA.	0.769178
ILMN_3238823	XM_001716545.1	LOC100132994	PREDICTED: Homo sapiens similar to hCG2036595 (LOC100132994), mRNA.	0.630545
ILMN_3238837	NR_024117.1	MSTO2P	Homo sapiens misato homolog 2 pseudogene (MSTO2P), non-coding RNA.	0.631957
ILMN_3238915	XR_039297.1	LOC100133060	PREDICTED: Homo sapiens misc_RNA (LOC100133060), miscRNA.	0.605987
ILMN_3238962	XM_001718145.1	LOC100130712	PREDICTED: Homo sapiens hypothetical protein LOC100130712 (LOC100130712), partial mRNA.	0.657038
ILMN_3239004	XM_001725227.1	LOC100132213	PREDICTED: Homo sapiens hypothetical protein LOC100132213 (LOC100132213), mRNA.	0.653141
ILMN_3239164	NR_024271.1	2016-09-13	Homo sapiens septin 13 (SEPT13), non-coding RNA.	0.751396
ILMN_3239225	NR_004392.1	RNY3	Homo sapiens RNA, Ro-associated Y3 (RNY3), small cytoplasmic RNA.	-0.830037
ILMN_3239343	NM_001013739.2	STAG3L3	Homo sapiens stromal antigen 3-like 3 (STAG3L3), mRNA.	0.822565
ILMN_3239397	XM_001724769.1	LOC100134253	PREDICTED: Homo sapiens hypothetical protein LOC100134253 (LOC100134253), mRNA.	1.03246
ILMN_3239574	NR_006880.1	SNORD3A	Homo sapiens small nucleolar RNA, C/D box 3A (SNORD3A), small nucleolar RNA.	0.786567
ILMN_3239610	XM_001724542.1	LOC100133565	PREDICTED: Homo sapiens similar to hCG23738 (LOC100133565), mRNA.	3.51764
ILMN_3239629	XR_015990.2	LOC729679	PREDICTED: Homo sapiens misc_RNA (LOC729679), miscRNA.	0.733983
ILMN_3239771	NM_014750.3	DLGAP5	Homo sapiens discs, large (Drosophila) homolog-associated protein 5 (DLGAP5), mRNA.	-0.694807
ILMN_3239799	XM_001713835.1	LOC100131867	PREDICTED: Homo sapiens hypothetical protein LOC100131867 (LOC100131867), partial mRNA.	-1.06016
ILMN_3239811	XM_001721970.1	LOC100133767	PREDICTED: Homo sapiens hypothetical protein LOC100133767 (LOC100133767), mRNA.	0.653174
ILMN_3239820	XR_038776.1	LOC100134766	PREDICTED: Homo sapiens misc_RNA (LOC100134766), miscRNA.	0.66736
ILMN_3240094	XM_001722242.1	LOC100134785	PREDICTED: Homo sapiens hypothetical protein LOC100134785 (LOC100134785), mRNA.	-0.613659
ILMN_3240301	XR_038341.1	LOC652776	PREDICTED: Homo sapiens misc_RNA (LOC652776), miscRNA.	0.654851
ILMN_3240316	NM_183049.2	TMSL3	Homo sapiens thymosin-like 3 (TMSL3), mRNA.	-0.77142
ILMN_3240490	XR_038401.1	LOC100131970	PREDICTED: Homo sapiens misc_RNA (LOC100131970), miscRNA.	-0.63095
ILMN_3240893	NM_016045.2	SLMO2	Homo sapiens slowmo homolog 2 (Drosophila) (SLMO2), mRNA.	-0.69376
ILMN_3241091	XM_001714477.1	LOC100130886	PREDICTED: Homo sapiens hypothetical protein LOC100130886 (LOC100130886), mRNA.	-0.690476
ILMN_3241469	XR_039501.1	LOC100134537	PREDICTED: Homo sapiens misc_RNA (LOC100134537), miscRNA.	-0.68906
ILMN_3241758	NM_001099771.1	POTEF	Homo sapiens POTE ankyrin domain family, member F (POTEF), mRNA.	0.72264
ILMN_3241803	NR_022008.1	PAR5	Homo sapiens Prader-Willi/Angelman syndrome-5 (PAR5), non-coding RNA.	-0.627584
ILMN_3241996	NR_024277.1	C6orf59	Homo sapiens chromosome 6 open reading frame 59 (C6orf59), non-coding RNA.	0.723286
ILMN_3242111	XR_018021.2	LOC641784	PREDICTED: Homo sapiens misc_RNA (LOC641784), miscRNA.	0.788243
ILMN_3242238	XM_937045.2	LOC647988	PREDICTED: Homo sapiens similar to golgin-like protein (LOC647988), mRNA.	0.695441
ILMN_3242312	XR_038373.1	LOC100132864	PREDICTED: Homo sapiens misc_RNA (LOC100132864), miscRNA.	0.850783
ILMN_3242405	NR_003051.2	RMRP	Homo sapiens RNA component of mitochondrial RNA processing endoribonuclease (RMRP), RNase MRP RNA.	0.664889
ILMN_3242508	NM_001135580.1	C19orf71	Homo sapiens chromosome 19 open reading frame 71 (C19orf71), mRNA.	1.05808
ILMN_3242758	NM_175885.3	FAM181B	Homo sapiens family with sequence similarity 181, member B (FAM181B), mRNA.	-0.691373
ILMN_3242993	NM_015174.1	ZFR2	Homo sapiens zinc finger RNA binding protein 2 (ZFR2), transcript variant 1, mRNA.	1.21633
ILMN_3243011	XR_018036.2	LOC641844	PREDICTED: Homo sapiens misc_RNA (LOC641844), miscRNA.	-0.607625
ILMN_3243112	NM_152737.2	RNF182	Homo sapiens ring finger protein 182 (RNF182), mRNA.	0.817828
ILMN_3243204	NM_148893.1	SVIP	Homo sapiens small VCP/p97-interacting protein (SVIP), mRNA. XM_945597	-0.601249
ILMN_3243223	NM_001129907.1	FLJ41562	Homo sapiens similar to RIKEN cDNA 9930019B18 gene (FLJ41562), mRNA.	0.652532
ILMN_3243296	XR_040523.1	LOC730378	PREDICTED: Homo sapiens misc_RNA (LOC730378), miscRNA.	0.668613
ILMN_3243356	XR_038048.1	LOC100131963	PREDICTED: Homo sapiens misc_RNA (LOC100131963), miscRNA.	0.85104
ILMN_3243593	NR_003286.1	LOC100008588	Homo sapiens 18S ribosomal RNA (LOC100008588), non-coding RNA.	3.06779
ILMN_3243644	XM_001713808.1	LOC100132564	PREDICTED: Homo sapiens hypothetical protein LOC100132564 (LOC100132564), mRNA.	0.840968
ILMN_3243744	NM_018453.3	EAPP	Homo sapiens E2F-associated phosphoprotein (EAPP), mRNA.	0.918456
ILMN_3243749	NM_032120.2	C7orf64	Homo sapiens chromosome 7 open reading frame 64 (C7orf64), mRNA.	0.664689
ILMN_3243909	NR_002574.1	SNORD102	Homo sapiens small nucleolar RNA, C/D box 102 (SNORD102), small nucleolar RNA.	-0.885018
ILMN_3243945	NM_001071775.2	C13orf37	Homo sapiens chromosome 13 open reading frame 37 (C13orf37), mRNA.	-0.66883
ILMN_3244110	NM_001099684.1	FAM156B	Homo sapiens family with sequence similarity 156, member B (FAM156B), mRNA.	0.645138
ILMN_3244333	XR_039466.1	LOC100132176	PREDICTED: Homo sapiens misc_RNA (LOC100132176), miscRNA.	0.641904
ILMN_3244548	XM_001720664.1	LOC729383	PREDICTED: Homo sapiens hypothetical LOC729383 (LOC729383), mRNA.	0.691614
ILMN_3244583	NR_015370.1	NCRNA00219	Homo sapiens non-protein coding RNA 219 (NCRNA00219), non-coding RNA.	0.799975
ILMN_3244903	NM_001123065.1	C7orf65	Homo sapiens chromosome 7 open reading frame 65 (C7orf65), mRNA.	-0.696753
ILMN_3245093	XM_001717755.1	LOC100131986	PREDICTED: Homo sapiens similar to hCG1742852 (LOC100131986), mRNA.	0.904515
ILMN_3245682	NM_001098411.3	GAGE2B	Homo sapiens G antigen 2B (GAGE2B), mRNA.	0.749269
ILMN_3245822	NR_003003.2	SCARNA17	Homo sapiens small Cajal body-specific RNA 17 (SCARNA17), guide RNA.	0.641276
ILMN_3245897	NR_024397.1	LOC728190	Homo sapiens hypothetical LOC728190 (LOC728190), non-coding RNA.	0.591711
ILMN_3246145	NM_005107.2	EXOG	Homo sapiens endo/exonuclease (5'-3'), endonuclease G-like (EXOG), mRNA.	0.623003
ILMN_3246206	NR_003021.2	SNORA79	Homo sapiens small nucleolar RNA, H/ACA box 79 (SNORA79), small nucleolar RNA.	-0.907773
ILMN_3246209	NR_004387.1	SCARNA10	Homo sapiens small Cajal body-specific RNA 10 (SCARNA10), guide RNA.	0.63144
ILMN_3246783	XM_001714119.1	LOC100131330	PREDICTED: Homo sapiens similar to Family with sequence similarity 139, member A (LOC100131330), mRNA.	0.702607
ILMN_3246805	XM_001713810.1	LOC100134364	PREDICTED: Homo sapiens hypothetical protein LOC100134364 (LOC100134364), mRNA.	1.57418
ILMN_3247069	NR_024045.1	RAET1K	Homo sapiens retinoic acid early transcript 1K pseudogene (RAET1K), non-coding RNA.	0.647186
ILMN_3247223	NM_006670.3	TPBG	Homo sapiens trophoblast glycoprotein (TPBG), mRNA.	-1.27322
ILMN_3247283	XR_038062.1	LOC100134703	PREDICTED: Homo sapiens misc_RNA (LOC100134703), partial miscRNA.	0.729147
ILMN_3247504	NM_015302.1	HAUS5	Homo sapiens HAUS augmin-like complex, subunit 5 (HAUS5), mRNA. XM_945898	0.672134
ILMN_3247661	XM_001726284.1	LOC100134660	PREDICTED: Homo sapiens hypothetical protein LOC100134660 (LOC100134660), mRNA.	0.678911
ILMN_3247681	NM_001013649.3	C2orf68	Homo sapiens chromosome 2 open reading frame 68 (C2orf68), mRNA.	0.658396
ILMN_3247979	XM_001718709.1	LOC100132024	PREDICTED: Homo sapiens similar to FLJ00287 protein (LOC100132024), mRNA.	0.666352
ILMN_3248109	XR_038115.1	LOC100134568	PREDICTED: Homo sapiens misc_RNA (LOC100134568), miscRNA.	0.759822
ILMN_3248536	XM_001719154.1	LOC100134524	PREDICTED: Homo sapiens similar to hCG1779533 (LOC100134524), mRNA.	0.639945
ILMN_3248591	NM_000428.2	LTBP2	Homo sapiens latent transforming growth factor beta binding protein 2 (LTBP2), mRNA.	-0.9462
ILMN_3248773	NR_003697.1	C7orf40	Homo sapiens chromosome 7 open reading frame 40 (C7orf40), non-coding RNA.	0.672728
ILMN_3248904	XR_038791.1	LOC100132062	PREDICTED: Homo sapiens misc_RNA (LOC100132062), miscRNA.	0.781996
ILMN_3249095	NM_015372.1	C22orf24	Homo sapiens chromosome 22 open reading frame 24 (C22orf24), mRNA.	0.612688
ILMN_3249327	XM_001714618.1	LOC100134530	PREDICTED: Homo sapiens hypothetical protein LOC100134530 (LOC100134530), mRNA.	0.661322
ILMN_3249449	XM_001133863.1	LOC729737	PREDICTED: Homo sapiens hypothetical LOC729737 (LOC729737), mRNA.	0.667747
ILMN_3249491	XM_001715342.1	LOC100132733	PREDICTED: Homo sapiens hypothetical protein LOC100132733 (LOC100132733), mRNA.	0.901905
ILMN_3249578	XM_001713809.1	LOC100132394	PREDICTED: Homo sapiens hypothetical protein LOC100132394 (LOC100132394), mRNA.	1.75391
ILMN_3249711	NR_024368.1	FLJ45340	Homo sapiens hypothetical LOC402483 (FLJ45340), non-coding RNA.	0.625495
ILMN_3250345	XM_001721615.1	LOC283788	PREDICTED: Homo sapiens hypothetical protein LOC283788 (LOC283788), mRNA.	0.629387
ILMN_3250984	NM_003418.4	CNBP	Homo sapiens CCHC-type zinc finger, nucleic acid binding protein (CNBP), transcript variant 3, mRNA.	0.838068
ILMN_3251237	NR_024207.1	KIAA1875	Homo sapiens KIAA1875 (KIAA1875), non-coding RNA. XM_001714978 XM_001717214	0.589749
ILMN_3251317	NM_007033.3	RER1	Homo sapiens RER1 retention in endoplasmic reticulum 1 homolog (S. cerevisiae) (RER1), mRNA.	0.664606
ILMN_3251399	NM_012434.4	SLC17A5	Homo sapiens solute carrier family 17 (anion/sugar transporter), member 5 (SLC17A5), mRNA.	0.609179
ILMN_3251415	NM_198557.2	RBM43	Homo sapiens RNA binding motif protein 43 (RBM43), mRNA.	-0.614974
ILMN_3251477	NM_144964.2	RG9MTD3	Homo sapiens RNA (guanine-9-) methyltransferase domain containing 3 (RG9MTD3), mRNA.	0.6133
ILMN_3251501	NM_001018108.2	SERF2	Homo sapiens small EDRK-rich factor 2 (SERF2), mRNA.	0.700102
ILMN_3251555	NM_018109.3	MTPAP	Homo sapiens mitochondrial poly(A) polymerase (MTPAP), nuclear gene encoding mitochondrial protein, mRNA.	0.590575
ILMN_3251587	NR_003287.1	LOC100008589	Homo sapiens 28S ribosomal RNA (LOC100008589), non-coding RNA.	1.94953
ILMN_3251695	NR_001288.1	TFAMP1	Homo sapiens transcription factor A, mitochondrial pseudogene 1 (TFAMP1), non-coding RNA.	0.740989
ILMN_3251699	NM_173075.3	APBB2	Homo sapiens amyloid beta (A4) precursor protein-binding, family B, member 2 (APBB2), mRNA.	0.668814
ILMN_3252113	XM_001719310.1	LOC100130107	PREDICTED: Homo sapiens hypothetical protein LOC100130107 (LOC100130107), mRNA.	0.80637
ILMN_3253456	NM_022763.3	FNDC3B	Homo sapiens fibronectin type III domain containing 3B (FNDC3B), transcript variant 1, mRNA.	-0.75887
ILMN_3253637	XR_038593.1	LOC100129942	PREDICTED: Homo sapiens misc_RNA (LOC100129942), miscRNA.	-0.707225
ILMN_3256004	XR_038699.1	LOC100130003	PREDICTED: Homo sapiens misc_RNA (LOC100130003), miscRNA.	-0.620803
ILMN_3256024	XM_001721999.1	LOC100128035	PREDICTED: Homo sapiens similar to VGSA5840 (LOC100128035), mRNA.	0.825673
ILMN_3256674	XM_001715311.1	LOC100128485	PREDICTED: Homo sapiens similar to conserved hypothetical protein (LOC100128485), mRNA.	0.799682
ILMN_3256725	XM_001724091.1	LOC100129030	PREDICTED: Homo sapiens hypothetical protein LOC100129030 (LOC100129030), mRNA.	0.78119
ILMN_3257361	XM_001722211.1	FLJ20518	PREDICTED: Homo sapiens similar to FSHD region gene 2 protein (FLJ20518), mRNA.	0.925795
ILMN_3258321	XM_001726766.1	LOC100130932	PREDICTED: Homo sapiens similar to Sm protein G (LOC100130932), mRNA.	-0.77253
ILMN_3259146	XM_001726834.1	LOC100129681	PREDICTED: Homo sapiens similar to NPC-A-7 (LOC100129681), mRNA.	-1.54427
ILMN_3259283	XM_001725244.1	LOC100128747	PREDICTED: Homo sapiens hypothetical protein LOC100128747 (LOC100128747), mRNA.	1.03896
ILMN_3259736	XR_039331.1	LOC100129904	PREDICTED: Homo sapiens misc_RNA (LOC100129904), partial miscRNA.	0.674983
ILMN_3260026	XR_038962.1	LOC100130383	PREDICTED: Homo sapiens misc_RNA (LOC100130383), miscRNA.	-0.678169
ILMN_3260932	XR_038774.1	LOC100130441	PREDICTED: Homo sapiens misc_RNA (LOC100130441), miscRNA.	0.653881
ILMN_3262895	XR_038928.1	LOC100128519	PREDICTED: Homo sapiens misc_RNA (LOC100128519), miscRNA.	0.922622
ILMN_3263062	XR_041640.1	C17orf88	PREDICTED: Homo sapiens misc_RNA (C17orf88), miscRNA.	0.933612
ILMN_3264481	XM_001718303.1	LOC100128578	PREDICTED: Homo sapiens hypothetical protein LOC100128578 (LOC100128578), mRNA.	0.627016
ILMN_3266128	XR_039577.1	LOC100129553	PREDICTED: Homo sapiens misc_RNA (LOC100129553), miscRNA.	0.723805
ILMN_3266304	XM_001714829.1	LOC100129098	PREDICTED: Homo sapiens hypothetical LOC100129098 (LOC100129098), mRNA.	0.665705
ILMN_3268152	XR_039704.1	LOC100128507	PREDICTED: Homo sapiens misc_RNA (LOC100128507), miscRNA.	0.679818
ILMN_3270542	XM_001718335.1	LOC100128525	PREDICTED: Homo sapiens similar to hCG1641472 (LOC100128525), mRNA.	-0.600618
ILMN_3270846	XM_001717687.1	LOC100129343	PREDICTED: Homo sapiens hypothetical protein LOC100129343 (LOC100129343), mRNA.	0.757938
ILMN_3271092	NM_001135629.1	KLRAQ1	Homo sapiens KLRAQ motif containing 1 (KLRAQ1), transcript variant 1, mRNA.	-0.6975
ILMN_3271122	XR_037977.1	LOC100129742	PREDICTED: Homo sapiens misc_RNA (LOC100129742), miscRNA.	-0.636612
ILMN_3272374	XM_001720726.1	LOC100129936	PREDICTED: Homo sapiens hypothetical protein LOC100129936 (LOC100129936), mRNA.	0.725334
ILMN_3272476	XR_038453.1	LOC100130624	PREDICTED: Homo sapiens misc_RNA (LOC100130624), miscRNA.	0.721973
ILMN_3273222	XM_001722760.1	LOC100129532	PREDICTED: Homo sapiens hypothetical LOC100129532 (LOC100129532), mRNA.	0.793215
ILMN_3273946	NM_001040648.1	CRCP	Homo sapiens CGRP receptor component (CRCP), transcript variant 3, mRNA.	0.609645
ILMN_3274014	XM_001717513.1	LOC100130263	PREDICTED: Homo sapiens similar to coiled-coil domain containing 25 (LOC100130263), mRNA.	-0.604183
ILMN_3277072	XR_040765.1	LOC728178	PREDICTED: Homo sapiens misc_RNA (LOC728178), miscRNA.	0.585445
ILMN_3277715	XR_038551.1	LOC389873	PREDICTED: Homo sapiens misc_RNA (LOC389873), miscRNA.	-1.01983
ILMN_3278506	XR_038750.1	LOC148430	PREDICTED: Homo sapiens misc_RNA (LOC148430), miscRNA.	0.698877
ILMN_3278745	XR_016415.2	LOC253482	PREDICTED: Homo sapiens misc_RNA (LOC253482), miscRNA.	0.71262
ILMN_3278753	XM_001718676.1	LOC647515	PREDICTED: Homo sapiens hypothetical LOC647515 (LOC647515), mRNA.	0.710713
ILMN_3279297	XM_001725260.1	LOC643503	PREDICTED: Homo sapiens similar to hCG39525 (LOC643503), mRNA.	0.692148
ILMN_3279414	XR_038356.1	LOC440595	PREDICTED: Homo sapiens misc_RNA (LOC440595), miscRNA.	-0.623666
ILMN_3279935	XR_017343.2	LOC646909	PREDICTED: Homo sapiens misc_RNA (LOC646909), miscRNA.	0.58916
ILMN_3279996	XR_037228.1	LOC649395	PREDICTED: Homo sapiens misc_RNA (LOC649395), miscRNA.	0.761987
ILMN_3281383	XM_001725235.1	LOC100131722	PREDICTED: Homo sapiens hypothetical protein LOC100131722 (LOC100131722), mRNA.	0.759967
ILMN_3281988	XM_001126719.2	LOC728157	PREDICTED: Homo sapiens hypothetical LOC728157 (LOC728157), mRNA.	0.795061
ILMN_3282517	XM_001716967.1	LOC100131871	PREDICTED: Homo sapiens hypothetical protein LOC100131871 (LOC100131871), mRNA.	0.70659
ILMN_3282704	XR_016301.2	LOC643342	PREDICTED: Homo sapiens misc_RNA (LOC643342), miscRNA.	-0.860477
ILMN_3283244	XR_039772.1	LOC391334	PREDICTED: Homo sapiens misc_RNA (LOC391334), miscRNA.	0.596962
ILMN_3283470	XM_941010.3	LOC644937	PREDICTED: Homo sapiens similar to ribosomal protein L10 (LOC644937), mRNA.	0.656126
ILMN_3284404	XR_019416.2	LOC285741	PREDICTED: Homo sapiens misc_RNA (LOC285741), miscRNA.	-0.839021
ILMN_3284424	XM_001721452.1	LOC100132779	PREDICTED: Homo sapiens hypothetical protein LOC100132779 (LOC100132779), mRNA.	1.23916
ILMN_3284939	XM_001719562.1	LOC100132068	PREDICTED: Homo sapiens hypothetical protein LOC100132068 (LOC100132068), mRNA.	0.666686
ILMN_3285429	XM_001128267.2	LOC727869	PREDICTED: Homo sapiens hypothetical LOC727869 (LOC727869), mRNA.	-0.63827
ILMN_3285591	XM_001724397.1	LOC653075	PREDICTED: Homo sapiens similar to golgi autoantigen, golgin subfamily a, 8A, transcript variant 2 (LOC653075), mRNA.	0.872106
ILMN_3285611	XR_019595.2	LOC388556	PREDICTED: Homo sapiens misc_RNA (LOC388556), miscRNA.	1.07646
ILMN_3286131	XR_038506.1	LOC728211	PREDICTED: Homo sapiens similar to G protein-coupled receptor 124 (LOC728211), miscRNA.	-0.66053
ILMN_3286312	XR_016116.2	LOC642458	PREDICTED: Homo sapiens misc_RNA (LOC642458), miscRNA.	-0.666358
ILMN_3286813	XR_019605.1	LOC391019	PREDICTED: Homo sapiens misc_RNA (LOC391019), miscRNA.	0.974958
ILMN_3286870	XM_001722150.1	LOC644191	PREDICTED: Homo sapiens similar to hCG15685 (LOC644191), mRNA.	0.695868
ILMN_3288525	XM_001723604.1	LOC100131643	PREDICTED: Homo sapiens hypothetical protein LOC100131643 (LOC100131643), mRNA.	-0.889103
ILMN_3288706	XR_019268.1	LOC440311	PREDICTED: Homo sapiens misc_RNA (LOC440311), miscRNA.	0.608909
ILMN_3289100	XR_019567.2	LOC647285	PREDICTED: Homo sapiens misc_RNA (LOC647285), miscRNA.	1.30677
ILMN_3289144	XM_001722059.1	LOC100132910	PREDICTED: Homo sapiens similar to PRO1477 (LOC100132910), mRNA.	0.79924
ILMN_3289302	XM_001723921.1	LOC100131699	PREDICTED: Homo sapiens hypothetical protein LOC100131699 (LOC100131699), mRNA.	0.591891
ILMN_3289745	XR_019601.2	LOC339352	PREDICTED: Homo sapiens misc_RNA (LOC339352), miscRNA.	-1.06679
ILMN_3290577	XR_038761.1	LOC391833	PREDICTED: Homo sapiens misc_RNA (LOC391833), miscRNA.	0.854901
ILMN_3291098	XR_019563.2	LOC643531	PREDICTED: Homo sapiens misc_RNA (LOC643531), miscRNA.	1.08591
ILMN_3291253	XR_037999.1	LOC100133234	PREDICTED: Homo sapiens misc_RNA (LOC100133234), miscRNA.	0.667419
ILMN_3291594	XM_001723478.1	LOC100132979	PREDICTED: Homo sapiens similar to golgi autoantigen, golgin subfamily a, 8A, transcript variant 2 (LOC100132979), mRNA.	0.765688
ILMN_3292122	XM_001717780.1	LOC100133263	PREDICTED: Homo sapiens hypothetical protein LOC100133263 (LOC100133263), mRNA.	0.592184
ILMN_3292572	XR_037282.1	LOC390183	PREDICTED: Homo sapiens misc_RNA (LOC390183), miscRNA.	0.726353
ILMN_3293210	XM_001722443.1	LOC100131031	PREDICTED: Homo sapiens similar to hCG2041190 (LOC100131031), mRNA.	0.828892
ILMN_3294028	XM_001716296.1	LOC100131256	PREDICTED: Homo sapiens hypothetical protein LOC100131256 (LOC100131256), mRNA.	0.775573
ILMN_3294156	XM_373814.5	LOC388572	PREDICTED: Homo sapiens hypothetical LOC388572, transcript variant 1 (LOC388572), mRNA.	0.908873
ILMN_3294335	XR_019565.2	LOC646294	PREDICTED: Homo sapiens misc_RNA (LOC646294), miscRNA.	0.835922
ILMN_3296816	XM_001132667.2	LOC338739	PREDICTED: Homo sapiens hypothetical protein LOC338739 (LOC338739), mRNA.	0.657414
ILMN_3297013	NM_001130727.1	PACRGL	Homo sapiens PARK2 co-regulated-like (PACRGL), transcript variant 2, mRNA.	0.855693
ILMN_3297317	XM_939484.3	LOC728658	PREDICTED: Homo sapiens similar to 23 kD highly basic protein, transcript variant 1 (LOC728658), mRNA.	0.60834
ILMN_3297503	XM_001133935.2	LOC730185	PREDICTED: Homo sapiens hypothetical LOC730185 (LOC730185), mRNA.	0.660583
ILMN_3297934	XR_017710.2	MGC42157	PREDICTED: Homo sapiens misc_RNA (MGC42157), miscRNA.	0.623272
ILMN_3299407	XR_041708.1	LOC728553	PREDICTED: Homo sapiens misc_RNA (LOC728553), miscRNA.	0.631465
ILMN_3300226	XM_001732853.1	LOC731275	PREDICTED: Homo sapiens hypothetical LOC731275 (LOC731275), mRNA.	0.682192
ILMN_3300972	NM_021709.2	SIVA1	Homo sapiens SIVA1, apoptosis-inducing factor (SIVA1), transcript variant 2, mRNA.	0.79123
ILMN_3301824	NM_001127394.2	TSEN15	Homo sapiens tRNA splicing endonuclease 15 homolog (S. cerevisiae) (TSEN15), transcript variant 2, mRNA.	-0.637121
ILMN_3303295	XR_016043.1	LOC731969	PREDICTED: Homo sapiens misc_RNA (LOC731969), miscRNA.	0.792596
ILMN_3304555	XR_015322.2	LOC728324	PREDICTED: Homo sapiens misc_RNA (LOC728324), miscRNA.	0.593934
ILMN_3304584	XR_016018.1	LOC729739	PREDICTED: Homo sapiens misc_RNA (LOC729739), miscRNA.	0.657041
ILMN_3304678	XM_001716479.1	LOC728671	PREDICTED: Homo sapiens hypothetical LOC728671 (LOC728671), mRNA.	0.620829
ILMN_3304850	XR_041280.1	LOC730098	PREDICTED: Homo sapiens misc_RNA (LOC730098), miscRNA.	0.699049
ILMN_3305339	NM_024818.3	UBA5	Homo sapiens ubiquitin-like modifier activating enzyme 5 (UBA5), transcript variant 1, mRNA.	-0.620058
ILMN_3305597	XM_001717656.1	LOC730235	PREDICTED: Homo sapiens hypothetical LOC730235 (LOC730235), mRNA.	0.810983
ILMN_3305938	NM_005627.3	SGK1	Homo sapiens serum/glucocorticoid regulated kinase 1 (SGK1), transcript variant 1, mRNA.	-0.986849
ILMN_3306011	XM_001732815.1	LOC728440	PREDICTED: Homo sapiens similar to hCG1779533 (LOC728440), mRNA.	0.68645
ILMN_3306064	XR_036912.1	LOC730234	PREDICTED: Homo sapiens misc_RNA (LOC730234), miscRNA.	0.682327
ILMN_3306742	NM_005866.2	SIGMAR1	Homo sapiens sigma non-opioid intracellular receptor 1 (SIGMAR1), transcript variant 1, mRNA.	0.670445
ILMN_3307276	XR_040704.1	LOC401233	PREDICTED: Homo sapiens similar to HIV TAT specific factor 1; cofactor required for Tat activation of HIV-1 transcription (LOC401233), miscRNA.	0.739331
ILMN_3307611	XR_041115.1	LOC400464	PREDICTED: Homo sapiens misc_RNA (LOC400464), miscRNA.	0.592567
ILMN_3307791	NM_001006605.3	FAM69A	Homo sapiens family with sequence similarity 69, member A (FAM69A), mRNA.	-0.726911
ILMN_3307858	NM_020860.2	STIM2	Homo sapiens stromal interaction molecule 2 (STIM2), mRNA.	-0.778862
ILMN_3308788	NR_002743.2	SNORD50A	Homo sapiens small nucleolar RNA, C/D box 50A (SNORD50A), small nucleolar RNA.	-0.616069
ILMN_3308818	NR_030285.1	MIR558	Homo sapiens microRNA 558 (MIR558), microRNA.	1.05394
ILMN_3309694	NR_003057.1	SNORD69	Homo sapiens small nucleolar RNA, C/D box 69 (SNORD69), small nucleolar RNA.	0.662672
ILMN_3310201	NR_029613.1	MIR181C	Homo sapiens microRNA 181c (MIR181C), microRNA.	0.739413
ILMN_3310301	NR_029888.1	MIR342	Homo sapiens microRNA 342 (MIR342), microRNA.	-0.620206
ILMN_3310730	NR_031685.1	MIR1277	Homo sapiens microRNA 1277 (MIR1277), microRNA.	0.920743
